# Supplementary material for: Predictive performance of international COVID-19 mortality forecasting models
Source: Nat Commun. 2021 May 10;12:2609. doi: 10.1038/s41467-021-22457-w (PMC8110547; doi:10.1038/s41467-021-22457-w)
Supplement: Supplementary file 4 — Supplementary Data 1 [file 41467_2021_22457_MOESM4_ESM.csv]

source	date	doi	pmid	model	link	title	abstract	Reviewed	Forecast	Locations (>=5)	COVID-19 Mortality	At least 4 weeks of Forecast	Publicly Available	Duplicated	Included in analysis
medrxiv	2/5/20	10.1101/2020.02.04.20020461				Forecasting the Wuhan coronavirus (2019-nCoV) epidemics using a simple (simplistic) model	Confirmed infection cases in mainland China were analyzed using the data up to January 28, 2020 (first 13 days of reliable confirmed cases). For the first period the cumulative number of cases followed an exponential function. However, from January 28, we discerned a downward deviation from the exponential growth. This slower-than-exponential growth was also confirmed by a steady decline of the e…	1	1	0
medrxiv	2/11/20	10.1101/2020.02.09.20021477				The lockdown of Hubei Province causing different transmission dynamics of the novel coronavirus (2019-nCoV) in Wuhan and Beijing	Background: After the outbreak of novel coronavirus (2019-nCoV) starting in late 2019, a number of researchers have reported the predicted the virus transmission dynamics. However, under the strict control policy the novel coronavirus does not spread naturally outside Hubei Province, and none of the prediction closes to the real situation. Methods and findings: We used the traditional SEIR model,…	1	0
medrxiv	2/12/20	10.1101/2020.02.10.20021519				Simulating the infected population and spread trend of 2019-nCov under different policy by EIR model	Chinese government has taken strong measures in response to the epidemic of new coronavirus (2019-nCoV) from Jan.23, 2020. The number of confirmed infected individuals are still increasing rapidly. Estimating the accurate infected population and the future trend of epidemic spreading under control measures is significant and urgent. There have been reports external icon of spread from an infected…	1	1	0
medrxiv	2/12/20	10.1101/2020.02.10.20021725				Beyond R0: the importance of contact tracing when predicting epidemics	The basic reproductive number --- R0 --- is one of the most common and most commonly misapplied numbers in public health. Although often used to compare outbreaks and forecast pandemic risk, this single number belies the complexity that two different pathogens can exhibit, even when they have the same R0. Here, we show how to predict outbreak size using estimates of the distribution of secondary …	1	0
medrxiv	2/13/20	10.1101/2020.02.11.20022186				Data-Based Analysis, Modelling and Forecasting of the novel Coronavirus (2019-nCoV) outbreak	Since the first suspected case of coronavirus disease-2019 (COVID-19) on December 1st, 2019, in Wuhan, Hubei Province, China, a total of 40,235 confirmed cases and 909 deaths have been reported in China up to February 10, 2020, evoking fear locally and internationally. Here, based on the publicly available epidemiological data for Hubei, China from January 11 to February 10, 2020, we provide esti…	1	1	0
medrxiv	2/18/20	10.1101/2020.02.12.20022400				Can Search Query Forecast successfully in China's 2019-nCov pneumonia?	Recently the novel coronavirus (2019-nCov) pneumonia outbreak in China then the world, and the Number of infections and death continues to increases. Search Query performs well in forecasting the epidemics. It is still a question whether search engine data can forecast the drift and the inflexion in 2019-nCov pneumonia. Based on the Baidu Search Index, we propose three prediction models: composit…	1	1	0
medrxiv	2/14/20	10.1101/2020.02.13.20022251				Understanding the present status and forecasting of COVID-19 in Wuhan	The present status of COVID[-]19 is analyzed and the end of the disease is forecasted. The peak of the epidemic is different in three regions, Wuhan, Hubei province except Wuhan, and mainland China except Hubei. In two regions except Wuhan, the peak of the epidemic passed ten days ago. If the trend until February 11 does not change, the disease may end by the end of February. In Wuhan, the epidem…	1	0
medrxiv	2/18/20	10.1101/2020.02.16.20023564				Simulating and Forecasting the Cumulative Confirmed Cases of SARS-CoV-2 in China by Boltzmann Function-based Regression Analyses	An ongoing outbreak of atypical pneumonia caused by the 2019 novel coronavirus (SARS-CoV-2) is hitting Wuhan City and has spread to other provinces/cities of China and overseas. It very urgent to forecast the future course of the outbreak. Here, we provide an estimate of the potential total number of confirmed cases in mainland China by applying Boltzmann-function based regression analyses. We fo…	1	1	0
medrxiv	2/19/20	10.1101/2020.02.16.20023614				Utilize State Transition Matrix Model to Predict the Novel Corona Virus Infection Peak and Patient Distribution	Background: Since December 2019, a pneumonia caused by the 2019 novel coronavirus (2019-nCoV) has broken out in Wuhan, Hubei province, China. The continuous rising of infected cases has imposed overwhelming pressure on public health decision and medical resource allocation in China. We managed to forecast the infection peak time in Hubei province and the severe and critical case distribution. Met…	1	0
medrxiv	2/23/20	10.1101/2020.02.19.20025148				Trends and prediction in daily incidence of novel coronavirus infection in China, Hubei Province and Wuhan City: an application of Farr law	Background: The recent outbreak of novel coronavirus (2019-nCoV) has infected tens of thousands of patients in China. Studies have forecasted future trends of the incidence of 2019-nCoV infection, but appeared unsuccessful. Farr law is a classic epidemiology theory/practice for predicting epidemics. Therefore, we used and validated a model based on Farr law to predict the daily-incidence of 2019-…	1	1	0
medrxiv	2/25/20	10.1101/2020.02.19.20025387				Effectiveness of control strategies for Coronavirus Disease 2019: a SEIR dynamic modeling study	Background: Since its first cases occurrence in Wuhan, China, the Coronavirus Disease 2019 (COVID-19) has been spreading rapidly to other provinces and neighboring countries. A series of intervention strategies have been implemented, but didn't stop its spread. Methods: Two mathematical models have been developed to simulate the current epidemic situation in the city of Wuhan and in other parts o…	1	1	0
medrxiv	2/26/20	10.1101/2020.02.21.20026229				Epidemiological Development of Novel Coronavirus Pneumonia in China and Its Forecast	ABSTRACT BACKGROUND AND OBJECTIVE The novel coronavirus (SARS-Cov-2) infected coronavirus disease 2019 (COVID-19) was broken out in Wuhan and Hubei province for more than a month. It severely threats people's health of thousands in Chin and even other countries. In order to prevent its wide spread, it is necessary to understand the development of the epidemic with precise mathematical language. M…	1	1	0
medrxiv	2/25/20	10.1101/2020.02.21.20026468				Trends in Transmissibility of 2019 Novel Coronavirus-infected Pneumonia in Wuhan and 29 Provinces in China	Background The 2019 coronavirus disease (COVID-19) represents a sig- nificant p ublic h ealth t hreat g lobally. H ere w e d escribe e fforts to compare epidemic growth, size and peaking time for countries in Asia, Europe, North America, South America and Australia in the early epidemic phase. Methods Using the time series of cases reported from January 20, 2020 to February 13, 2020 and transport…	1	1	0
medrxiv	2/29/20	10.1101/2020.02.25.20024398				Highland of COVID-19 outside Hubei: epidemic characteristics, control and projections of Wenzhou, China	In late December 2019, Chinese authorities reported a cluster of pneumonia cases of unknown aetiology in Wuhan, China. Wenzhou, as a southeast coastal city with the most cases outside Hubei Province, its policy control and epidemic projections have certain references for national and worldwide epidemic prevention and control. The maximum number of illness onset in Wenzhou appeared on January 26 (…	1	1	0
medrxiv	2/27/20	10.1101/2020.02.25.20027433				An R package and a website with real-time data on the COVID-19 coronavirus outbreak	To provide convenient access to epidemiological data on the coronavirus outbreak, we developed an R package, nCov2019 (https://github.com/GuangchuangYu/nCov2019). Besides detailed real-time statistics, it offers access to three data sources with detailed daily statistics from December 1, 2019, for 43 countries and more than 500 Chinese cities. We also developed a web app (http://www.bcloud.org/e/…	1	1	1	1	1	0
medrxiv	2/29/20	10.1101/2020.02.27.20027169				Prediction of the Epidemic of COVID-19 Based on Quarantined Surveillance in China	Background and Objective: To predict the epidemic of COVID-19 based on quarantined surveillance from real world in China by modified SEIR model different from the previous simply mathematical model. Design and Methods: We forecasted the epidemic of COVID-19 based on current clinical and epidemiological data and built a modified SEIR model to consider both the infectivity during incubation period …	1	1	0
medrxiv	3/3/20	10.1101/2020.02.29.20029421				An epidemiological forecast model and software assessing interventions on COVID-19 epidemic in China	We develop a health informatics toolbox that enables public health workers to timely analyze and evaluate the time-course dynamics of the novel coronavirus (COVID-19) infection using the public available data from the China CDC. This toolbox is built upon a hierarchical epidemiological model in which two observed time series of daily proportions of infected and removed cases are emitted from the …	1	1	0
medrxiv	3/3/20	10.1101/2020.03.02.20030064				Forecasting the Cumulative Number of COVID-19 Deaths in China: Can More Lives Be Saved?	The COVID-19 outbreak is on-going in China. Here we estimated the potential total numbers of COVID-19 deaths in China, outside Hubei (in China), Hubei Province, Wuhan City and outside Wuhan (in Hubei) by Boltzmann function-based analyses, which are 3342 (95% CI, 3214, 3527), 111 (109, 114), 3245 (3100, 3423), 2613 (2498, 2767) and 627 (603, 654), respectively. The results may help to evaluate the…	1	1	0
medrxiv	3/13/20	10.1101/2020.03.10.20033670				The Prediction for Development of COVID-19 in Global Major Epidemic Areas Through Empirical Trends in China by Utilizing State Transition Matrix Model	Background: Since pneumonia caused by coronavirus disease 2019 (COVID-19) broke out in Wuhan, Hubei province, China, tremendous infected cases has risen all over the world attributed to high transmissibility. We managed to mathematically forecast the inflection point (IFP) of new cases in South Korea, Italy, and Iran, utilizing the transcendental model from Hubei and non-Hubei in China. Methods: …	1	1	1	0
medrxiv	3/16/20	10.1101/2020.03.11.20033639				Evaluating the effect of public health intervention on the global-wide spread trajectory of Covid-19	As COVID-19 evolves rapidly, the issues the governments of affected countries facing are whether and when to take public health interventions and what levels of strictness of these interventions should be, as well as when the COVID-19 spread reaches the stopping point after interventions are taken. To help governments with policy-making, we developed modified auto-encoders (MAE) method to forecas…	1	1	1	0
medrxiv	3/16/20	10.1101/2020.03.11.20034363				Generalized logistic growth modeling of the COVID-19 outbreak in 29 provinces in China and in the rest of the world	Background: the COVID-19 has been successfully contained in China but is spreading all over the world. We use phenomenological models to dissect the development of the epidemics in China and the impact of the drastic control measures both at the aggregate level and within each province. We use the experience from China to analyze the calibration results on Japan, South Korea, Iran, Italy and Euro…	1	1	1	0
medrxiv	3/16/20	10.1101/2020.03.12.20034595				Rational evaluation of various epidemic models based on the COVID-19 data of China	During the study of epidemics, one of the most significant and also challenging problems is to forecast the future trends, on which all follow-up actions of individuals and governments heavily rely. However, to pick out a reliable predictable model/method is far from simple, a rational evaluation of various possible choices is eagerly needed, especially under the severe threat of COVID-19 epidemi…	1	1	0
medrxiv	3/17/20	10.1101/2020.03.13.20034082				A Cybernetics-based Dynamic Infection Model for Analyzing SARS-COV-2 Infection Stability and Predicting Uncontrollable Risks	Since December 2019, COVID-19 has raged in Wuhan and subsequently all over China and the world. We propose a Cybernetics-based Dynamic Infection Model (CDIM) to the dynamic infection process with a probability distributed incubation delay and feedback principle. Reproductive trends and the stability of the SARS-COV-2 infection in a city can then be analyzed, and the uncontrollable risks can be fo…	1	1	0
medrxiv	3/18/20	10.1101/2020.03.13.20035345				Forecasting of COVID-19 Confirmed Cases in Different Countries with ARIMA Models	The epidemic of a novel coronavirus illness (COVID-19) becomes as a global threat. The aim of this study is first to find the best prediction models for daily confirmed cases in countries with high number of confirmed cases in the world and second to predict confirmed cases with these models in order to have more readiness in healthcare systems. This study was conducted based on daily confirmed c…	1	1	1	0
medrxiv	3/17/20	10.1101/2020.03.14.20035964				Covid-19 pandemic: on a simple way to visualize the epidemic states and trajectories of some European countries, and to assess the effect of delays in official response	We present a self-synchronizing and robust method for comparing the progression of the Covid-19 epidemics among multiple countries. In their growth phase the epidemics show power law rather than exponential law time dependences. They are similar enough for the earlier China outbreak to guide other countries projections. The delayed reaction of European countries is shown to produce a significantl…	1	0
medrxiv	3/20/20	10.1101/2020.03.16.20036939				COVID-19: Forecasting short term hospital needs in France	Europe is now considered as the epicenter of the SARS-CoV-2 pandemic, France being among the most impacted country. In France, there is an increasing concern regarding the capacity of the healthcare system to sustain the outbreak, especially regarding intensive care units (ICU). The aim of this study was to estimate the dynamics of the epidemic in France, and to assess its impact on healthcare re…	1	1	0
medrxiv	3/20/20	10.1101/2020.03.17.20037648				Sentinel Event Surveillance to Estimate Total SARS-CoV-2 Infections, United States	Human infections with a novel coronavirus (SARS-CoV-2) were first identified via syndromic surveillance in December of 2019 in Wuhan China. Since identification, infections (coronavirus disease-2019; COVID-19) caused by this novel pathogen have spread globally, with more than 180,000 confirmed cases as of March 16, 2020. Effective public health interventions, including social distancing, contact …	1	1	0
medrxiv	3/20/20	10.1101/2020.03.17.20037671				Modeling and Forecasting Trend of COVID-19 Epidemic in Iran	Background: COVID-19 is an emerging disease and precise data are not available in the world and Iran. this study aimed to determine the epidemic trend and prediction of COVID-19 in Iran. Methods: This study is a secondary data analysis and modeling. We used the daily reports of definitive COVID-19 patients (sampling of severe cases and hospitalization) released by Iran Ministry of Health and Medi…	1	1	0
medrxiv	3/20/20	10.1101/2020.03.17.20037689				Tracing DAY-ZERO and Forecasting the Fade out of the COVID-19 Outbreak in Lombardy, Italy: A Compartmental Modelling and Numerical Optimization Approach.	Italy became the second epicenter of the novel coronavirus disease 2019 (COVID-19) pandemic after China, surpassing by far China's death toll. The disease swept through Lombardy, which remained in lockdown for about two months, starting from the 8th of March. As of that day, the isolation measures taken in Lombardy were extended to the entire country. Here, assuming that effectively there was one…	1	1	0
medrxiv	3/20/20	10.1101/2020.03.17.20037770				COVID-19 Progression Timeline and Effectiveness of Response-to-Spread Interventions across the United States	Motivated by the rapid upsurge of COVID-19 cases in the United States beginning March 2020, we forecast the disease spread and assess the effectiveness of containment strategies by using an estalished network-driven epidemic dynamic model. Our model is initialized using the daily counts of active and confirmed COVID-19 cases across the US. Based on our model predictions for the March 14-16 timefr…	1	1	0
medrxiv	3/23/20	10.1101/2020.03.19.20039057				Forecasting ultra-early intensive care strain from COVID-19 in England	The COVID-19 pandemic has led to unprecedented strain on intensive care unit (ICU) admission in parts of the world. Strategies to create surge ICU capacity requires complex local and national service reconfiguration and reduction or cancellation of elective activity. Theses measures require time to implement and have an inevitable lag before additional capacity comes on-line. An accurate short-ra…	1	1	0
medrxiv	3/23/20	10.1101/2020.03.20.20038141				Covid-19 dynamics in Albania: first estimates and projections	The SARS-CoV-2 epidemic is one of the biggest challenges healthcare systems worldwide have ever had to face. To curb transmission many countries have adopted social distancing measures and travel restrictions. Estimating the effect of these measures in each context is challenging and requires mathematical models of the transmission dynamics. Projections for the future course of the epidemic stron…	1	1	0
medrxiv	3/24/20	10.1101/2020.03.21.20039867				A New, Simple Projection Model for COVID-19 Pandemic	With the worldwide outbreak of COVID-19, an accurate model to predict how the coronavirus pandemic will evolve becomes important and urgent to help policy makers in different countries address the epidemic outbreak and determine policies to control spread more efficiently and effectively. Unlike the classic public health and virus propagation models, this new projection model takes government int…	1	1	1	0
medrxiv	3/23/20	10.1101/2020.03.21.20040022				A mathematical model for the spatiotemporal epidemic spreading of COVID19	An outbreak of a novel coronavirus, named SARS-CoV-2, that provokes the COVID-19 disease, was first reported in Hubei, mainland China on 31 December 2019. As of 20 March 2020, cases have been reported in 166 countries/regions, including cases of human-to-human transmission around the world. The proportions of this epidemics is probably one of the largest challenges faced by our interconnected mod…	1	1	0
medrxiv	3/24/20	10.1101/2020.03.21.20040139				Tracking and forecasting milepost moments of the epidemic in the early-outbreak: framework and applications to the COVID-19	Background. The outbreak of the 2019 novel coronavirus (COVID-19) has attracted global attention. In the early stage of the outbreak, the most important question concerns some meaningful milepost moments, including (1) the time when the number of daily confirmed cases decreases, (2) the time when the number of daily confirmed cases becomes smaller than that of the daily removed (recovered and dea…	1	1	0
medrxiv	3/27/20	10.1101/2020.03.23.20041608				Multiple-Input Deep Convolutional Neural Network Model for COVID-19 Forecasting in China	COVID-19 is spreading all across the globe. Up until March 23, 2020, the confirmed cases in 173 countries and regions of the globe had surpassed 354,000, and more than 15,300 deaths had resulted. The confirmed cases outside of China had also reached over 81,000, with over 3,200 deaths. In this study, a Convolutional Neural Network (CNN) was proposed to analyze and predict the number of confirmed …	1	1	0
medrxiv	3/27/20	10.1101/2020.03.24.20041095				Modeling for Corona Virus Outbreak in IRAN	Background: As the outbreak of coronavirus disease 2019 (COVID19) is a worldwide pandemic it is rapidly expanding in Iran realtime analyses of epidemiological data are needed to increase situational awareness and inform interventions. In this study we built a predictive model based on the cumulative trend of new cases and deaths for the top five provinces. we will also look at modeling the trends…	1	1	0
medrxiv	3/30/20	10.1101/2020.03.24.20042374				What is required to prevent a second major outbreak of the novel coronavirus SARS-CoV-2 upon lifting the metropolitan-wide quarantine of Wuhan city, China	Background: The Chinese government implemented a metropolitan-wide quarantine of Wuhan city on 23rd January 2020 to curb the epidemic of the coronavirus COVID-19. Lifting of this quarantine is imminent. We modelled the effects of two key health interventions on the epidemic when the quarantine is lifted. Method: We constructed a compartmental dynamic model to forecast the trend of the COVID-19 ep…	1	1	0
medrxiv	3/26/20	10.1101/2020.03.24.20042762				A model to estimate bed demand for COVID-19 related hospitalization	As of March 23, 2020 there have been over 354,000 confirmed cases of coronavirus disease 2019 (COVID-19) in over 180 countries, the World Health Organization characterized COVID-19 as a pandemic, and the United States (US) announced a national state of emergency.1, 2, 3 In parts of China and Italy the demand for intensive care (IC) beds was higher than the number of available beds.4, 5 We sought …	1	1	0
medrxiv	3/27/20	10.1101/2020.03.25.20043877				The current state of COVID-19 in Australia: importation and spread	Background: The rapid global spread of coronavirus disease (COVID-19) is unprecedented. The outbreak has quickly spread to more than 100 countries reporting over 100,000 confirmed cases. Australia reported its first case of COVID-19 on 25th January 2020 and has since implemented travel restrictions to stop further introduction of the virus. Methods: We analysed daily global COVID-19 data publishe…	1	1	0
medrxiv	3/30/20	10.1101/2020.03.26.20044214				Projecting the Spread of COVID19 for Germany	We model the evolution of the number of individuals that are reported to be sick with COVID-19 in Germany. Our theoretical framework builds on a continuous time Markov chain with four states: healthy without infection, sick, healthy after recovery or after infection but without symptoms and dead. Our quantitative solution matches the number of sick individuals up to the most recent observation an…	1	1	0
medrxiv	3/30/20	10.1101/2020.03.26.20044289				Forecasting the Worldwide Spread of COVID-19 based on Logistic Model and SEIR Model	Background: With the outbreak of coronavirus disease 2019 (COVID-19), a sudden case increase in late February 2020 led to deep concern globally. Italy, South Korea, Iran, France, Germany, Spain, the US and Japan are probably the countries with the most severe outbreaks. Collecting epidemiological data and predicting epidemic trends are important for the development and measurement of public inter…	1	1	1	1	1	0
medrxiv	3/30/20	10.1101/2020.03.26.20044420				Causal empirical estimates suggest COVID-19 transmission rates are highly seasonal	Nearly every country is now combating the 2019 novel coronavirus (COVID-19). It has been hypothesized that if COVID-19 exhibits seasonality, changing temperatures in the coming months will shift transmission patterns around the world. Such projections, however, require an estimate of the relationship between COVID-19 and temperature at a global scale, and one that isolates the role of temperature…	1	0
medrxiv	3/30/20	10.1101/2020.03.26.20044511				Trend Analysis and Forecasting of COVID-19 outbreak in India	COVID-19 is spreading really fast around the world. The current study describes the situation of the outbreak of this disease in India and predicts the number of cases expected to rise in India. The study also discusses the regional analysis of Indian states and presents the preparedness level of India in combating this outbreak. The study uses exploratory data analysis to report the current situ…	1	1	0
medrxiv	3/30/20	10.1101/2020.03.26.20044552				Inclusive Costs of NPI Measures for COVID-19 Pandemic: Three Approaches	The paper evaluates total inclusive costs of three public health approaches to address the COVID-19 epidemic in the US based on epidemiological projections in Ferguson et al (2020). We calculate and add costs of lost productivity and costs of mortality measured through the value of statistical life. We find that the aggressive approach which involves strict suppression measures and a drastic redu…	1	0
medrxiv	3/30/20	10.1101/2020.03.26.20044628				First month of the epidemic caused by COVID-19 in Italy: current status and real-time outbreak development forecast	Background: The first outbreaks of COVID-19 in Italy occurred during the second half of February 2020 in some areas in the North of the country. Due to the high contagiousness of the infection, further spread by asymptomatic people, Italy has become in a few weeks the country with the greatest number of infected people after China. The large number of severe cases among infected people in Italy l…	1	1	0
medrxiv	3/30/20	10.1101/2020.03.26.20044842				A model to estimate regional demand for COVID-19 related hospitalizations	COVID-19 threatens to overwhelm hospital facilities throughout the United States. We created an interactive, quantitative model that forecasts demand for COVID-19 related hospitalization based on county-level population characteristics, data from the literature on COVID-19, and data from online repositories. Using this information as well as user inputs, the model estimates a time series of deman…	1	1	1	0
medrxiv	3/30/20	10.1101/2020.03.27.20043752				Forecasting COVID-19 impact on hospital bed-days, ICU-days, ventilator-days and deaths by US state in the next 4 months	Key Points Question: Assuming social distancing measures are maintained, what are the forecasted gaps in available health service resources and number of deaths from the COVID-19 pandemic for each state in the United States? Findings: Using a statistical model, we predict excess demand will be 64,175 (95% UI 7,977 to 251,059) total beds and 17,380 (95% UI 2,432 to 57,955) ICU beds at the peak of …	1	1	0
medrxiv	3/30/20	10.1101/2020.03.27.20045005				A modified SEIR model to predict the COVID-19 outbreak in Spain: simulating control scenarios and multi-scale epidemics	After the spread of SARS-CoV-2 epidemic out of China, evolution in the pandemic worldwide shows dramatic differences among countries. In Europe, the situation of Italy first and later Spain has generated great concern, and despite other countries show better prospects, large uncertainties yet remain on the future evolution and the efficacy of containment, mitigation or attack strategies. Here we …	1	1	0
medrxiv	3/30/20	10.1101/2020.03.27.20045500				COVID-19: Projecting the impact in Rohingya refugee camps and beyond	Background: COVID-19 could have even more dire consequences in refugees camps than in general populations. Bangladesh has confirmed COVID-19 cases and hosts almost 1 million Rohingya refugees from Myanmar with 600,000 concentrated in Kutupalong-Balukhali Expansion Site (age mean: 21 years, sd: 18 years, 52% female). Projections of the potential COVID-19 burden, epidemic speed, and healthcare need…	1	1	0
medrxiv	3/30/20	10.1101/2020.03.27.20045625				Short-term forecasts and long-term mitigation evaluations for the COVID-19 epidemic in Hubei Province, China	As an emerging infectious disease, the 2019 coronavirus disease (COVID-19) has developed into a global pandemic. During the initial spreading of the virus in China, we demonstrated the ensemble Kalman filter performed well as a short-term predictor of the daily cases reported in Wuhan City. Second, we used an individual-level network-based model to reconstruct the epidemic dynamics in Hubei Provi…	1	1	0
medrxiv	3/30/20	10.1101/2020.03.28.20044578				Government Responses Matter: Predicting Covid-19 cases in US under an empirical Bayesian time series framework	Since the Covid-19 outbreak, researchers have been predicting how the epidemic will evolve, especially the number in each country, through using parametric extrapolations based on the history. In reality, the epidemic progressing in a particular country depends largely on its policy responses and interventions. Since the outbreaks in some countries are earlier than United States, the prediction o…	1	1	0
medrxiv	3/31/20	10.1101/2020.03.29.20046565				Eco-epidemiological assessment of the COVID-19 epidemic in China, January-February 2020	Background: The outbreak of COVID-19 in China in early 2020 provides a rich data source for exploring the ecological determinants of this new infection, which may be of relevance elsewhere. Objectives: Assessing the spread of the COVID-19 across China, in relation to associations between cases and ecological factors including population density, temperature, solar radiation and precipitation. Met…	1	1	0
medrxiv	3/31/20	10.1101/2020.03.30.20046227				Forecasting the dynamics of COVID-19 Pandemic in Top 15 countries in April 2020 through ARIMA Model with Machine Learning Approach	We here predicted some trajectories of COVID-19 in the coming days (until April 30, 2020) using the most advanced Auto-Regressive Integrated Moving Average Model (ARIMA). Our analysis predicted very frightening outcomes, which defines to worsen the conditions in Iran, entire Europe, especially Italy, Spain, and France. While South Korea, after the initial blast, has come to stability, the same go…	1	1	1	0
medrxiv	4/2/20	10.1101/2020.03.30.20047803				Forecasting COVID-19 impact in India using pandemic waves Nonlinear Growth Models	The ongoing pandemic of the coronavirus disease 2019 (COVID-19) started in China and devastated a vast majority of countries. In India, COVID-19 cases are steadily increasing since January 30, 2020, and the government-imposed lockdown across the country to curtail community transmission. COVID-19 forecasts have played an important role in capturing the probability of infection and the basic repro…	1	1	0
medrxiv	4/1/20	10.1101/2020.03.30.20047894				Forecasting the CoViD19 Diffusion in Italy and the Related Occupancy of Intensive Care Units	This paper provides a model based method for the forecast of the total number of currently CoVoD19 positive individuals and of the occupancy of the available Intensive Care Units in Italy. The predictions obtained, for a time horizon of 10 days starting from March 29th, will be provided at a national as well as at a more disaggregate levels, following a criterion based on the magnitude of the phe…	1	1	0
medrxiv	4/3/20	10.1101/2020.03.31.20049486				Simple model for Covid-19 epidemics - back-casting in China and forecasting in the US	In our previous work, we analyze, in near-real time, evolution of Covid-19 epidemic in China for the first 22 days of reliable data (up to February 6, 2020). In this work, we used the data for the whole 87 days (up to March 13, 2020) in China and the US data available till March 31 (day 70) for systematic evaluation of the logistic model to predict epidemic growth. We sequentially estimated sets …	1	1	0
medrxiv	4/6/20	10.1101/2020.04.01.20047225				Using curvature to infer COVID-19 fractal epidemic network fragility and systemic risk	The damage of the novel Coronavirus disease (COVID-19) is reaching unprecedented scales. There are numerous classical epidemiology models trying to quantify epidemiology metrics. Usually, to forecast the epidemics, these classical approaches need parameter estimations, such as the contagion rate or the basic reproduction number. Here we propose a data-driven, parameter-free approach to access the…	1	1	0
medrxiv	4/6/20	10.1101/2020.04.01.20049684				COVID19-Tracker: A shiny app to produce comprehensive data visualization for SARS-CoV-2 epidemic in Spain	Data visualization is an essential tool for exploring and communicating findings in medical research, and especially in epidemiological surveillance. The COVID19-Tracker web application systematically produces daily updated data visualization and analysis of the SARS-CoV-2 epidemic in Spain. It collects automatically daily data on COVID-19 diagnosed cases, intensive care unit admissions, and mort…	1	0
medrxiv	4/3/20	10.1101/2020.04.01.20049825				SEIR and Regression Model based COVID-19 outbreak predictions in India	COVID-19 pandemic has become a major threat to the country. Till date, well tested medication or antidote is not available to cure this disease. According to WHO reports, COVID-19 is a severe acute respiratory syndrome which is transmitted through respiratory droplets and contact routes. Analysis of this disease requires major attention by the Government to take necessary steps in reducing the ef…	1	1	0
medrxiv	4/3/20	10.1101/2020.04.01.20050542				Using ILI surveillance to estimate state-specific case detection rates and forecast SARS-CoV-2 spread in the United States	Detection of SARS-CoV-2 infections to date has relied on RT-PCR testing. However, a failure to identify early cases imported to a country, bottlenecks in RT-PCR testing, and the existence of infections which are asymptomatic, sub-clinical, or with an alternative presentation than the standard cough and fever have resulted in an under-counting of the true prevalence of SARS-CoV-2. Here, we show ho…	1	1	0
medrxiv	4/7/20	10.1101/2020.04.02.20050153				CoViD19 Meta heuristicoptimization based forecast methodon time dependent bootstrappeddata	A compounded method, exploiting the searching capabilities of an operation research algorithm and the power of bootstrap techniques, is presented. The resulting algorithm has been successfully tested to predict the turning point reached by the epidemic curve followed by the CoViD19 virus in Italy. Futures lines of research, which include the generalization of the method to a broad set of distribu…	1	1	0
medrxiv	4/6/20	10.1101/2020.04.02.20050922				Inferring COVID-19 spreading rates and potential change points for case number forecasts	As COVID-19 is rapidly spreading across the globe, short-term modeling forecasts provide time-critical information for decisions on containment and mitigation strategies. A main challenge for short-term forecasts is the assessment of key epidemiological parameters and how they change when first interventions show an effect. By combining an established epidemiological model with Bayesian inference…	1	1	0
medrxiv	4/6/20	10.1101/2020.04.02.20050930				Estimation of the probability of reinfection with COVID-19 coronavirus by the SEIRUS model	With sensitivity of the Polymerase Chain Reaction (PCR) test used to detect the presence of the virus in the human host, the global health community has been able to record a great number of recovered population. Therefore, in a bid to answer a burning question of reinfection in the recovered class, the model equations which exhibits the disease-free equilibrium (E_0 ) state for COVID-19 coronavi…	1	1	1	0
medrxiv	4/6/20	10.1101/2020.04.02.20051078				A Model for Supply-Chain Decisions for Resource Sharing with an Application to Ventilator Allocation to Combat COVID-19	We present a stochastic optimization model for allocating and sharing a critical resource in the case of a pandemic. The demand for different entities peaks at different times, and an initial inventory for a central agency is to be allocated. The entities (states) may share the critical resource with a different state under a risk-averse condition. The model is applied to study the allocation of …	1	1	0
medrxiv	4/6/20	10.1101/2020.04.02.20051086				Projection of COVID-19 Pandemic in Uganda	COVID-19 (Corona Virus) is caused by Severe Acute Respiratory Syndrome Corona Virus 2 (SARS-COV-2). The virus that was first discovered in China Wuhan Province about 3 months ago (first cases were reported in Wuhan on December 31st, 2019) has spread world wide. The six (6) top countries (excluding China) most affected so far include; USA, Italy, Spain, Germany, France, and Iran. With Italy showin…	1	1	0
medrxiv	4/6/20	10.1101/2020.04.02.20051490				Forecast of the COVID-19 outbreak, collapse of medical facilities, and lockdown effects in Tokyo, Japan	Background: The number of patients of COVID-19 in Tokyo has been increasing gradually through the end of March, 2020. Object: Support for policymaking requires forecasting of the entire course and outcome of the outbreak if a self-restraint in going out is not initiated. Moreover, the effects of a self-restraint in going out must be considered when choosing to initiate one. Method: Data of Tokyo …	1	1	0
medrxiv	4/7/20	10.1101/2020.04.03.20047175				Corona Epidemic in Indian context: Predictive Mathematical Modelling	The novel Coronavirus pathogen Covid-19 is a cause of concern across the world as the human-to-human infection caused by it is spreading at a fast pace. The virus that first manifested in Wuhan, China has travelled across continents. The increase in number of deaths in Italy, Iran, USA, and other countries has alarmed both the developed and developing countries. Scientists are working hard to dev…	1	1	0
medrxiv	4/6/20	10.1101/2020.04.03.20049734				Monitoring Italian COVID-19 spread by an adaptive SEIRD model	Due to the recent diffusion of COVID-19 outbreak, the scientific community is making efforts in analysing models for understanding the present situation and predicting future scenarios. In this paper, we propose a Susceptible-Infected-Exposed-Recovered-Dead (SEIRD) differential model [Weitz J. S. and Dushoff J., Scientific reports, 2015] for the analysis and forecast of the COVID-19 spread in Ita…	1	1	0
medrxiv	4/6/20	10.1101/2020.04.03.20051821				Predicting clinical needs derived from the COVID-19 pandemic: the case of Spain	Background The evolution of the pandemic caused by COVID-19, its high reproductive number and the associated clinical needs, is overwhelming national health systems. We propose a method for predicting both ICU requirements and the number of deaths, and which will enable the health authorities of the countries involved to plan the resources needed to face the pandemic as many days in advance as po…	1	1	0
medrxiv	4/8/20	10.1101/2020.04.03.20052498				Data-Driven Study of the the COVID-19 Pandemic via Age-Structured Modelling and Prediction of the Health System Failure in Brazil amid Diverse Intervention Strategies	In this work we propose a data-driven age-structured census-based SIRD-like epidemiological model capable of forecasting the spread of COVID-19 in Brazil. We model the current scenario of closed schools and universities, social distancing of individuals above sixty years old and voluntary home quarantine to show that it led to a considerable reduction in the number of infections as compared with …	1	1	0
medrxiv	4/7/20	10.1101/2020.04.03.20052985				Autocatalytic Model for Covid-19 Progression in a Country	Herewith we present a computational model for the forecasting of cumulative diagnosed cases of Covid-19 pneumonia within a country. The only explicit parameter of the model is the population density. The implicit parameter is a moving average ambient temperature, currently integrated into the kinetic constants. Other finer details pertaining to the mechanism of the pathogen SARS-CoV-2 spread with…	1	1	0
medrxiv	4/8/20	10.1101/2020.04.04.20052308				The basic reproduction number and prediction of the epidemic size of the novel coronavirus (COVID-19) in Shahroud, Iran	Objectives: To estimate the basic reproduction number (R0) of COVID-19 in the early stage of the epidemic and predict the expected number of new cases in Shahroud, Northeast of Iran. Methods: The R0 of COVID-19 was estimated using the serial interval distribution and the number of incidence cases. The serial interval was fit with a gamma distribution. The probable incidence and cumulative inciden…	1	1	0
medrxiv	4/7/20	10.1101/2020.04.04.20053017				A mechanistic population balance model to evaluate the impact of interventions on infectious disease outbreaks: Case for COVID19	Infectious diseases, especially when new and highly contagious, could be devastating producing epidemic outbreaks and pandemics. Predicting the outcomes of such events in relation to possible interventions is crucial for societal and healthcare planning and forecasting of resource needs. Deterministic and mechanistic models can capture the main known phenomena of epidemics while also allowing for…	1	1	0
medrxiv	4/11/20	10.1101/2020.04.05.20054700				Mapping the Burden of COVID-19 in the United States	As of April 5th 2020, SARS-CoV-2 has resulted in over 273,000 confirmed infections in the United States of America. Incidence continues to rise. As the epidemic threatens to overwhelm health care systems, identifying regions where the expected disease burden is likely to be high relative to the rest of the country is critical for enabling prudent and effective distribution of emergency resources.…	1	0
medrxiv	4/10/20	10.1101/2020.04.06.20039909				Real-time detection of COVID-19 epicenters within the United States using a network of smart thermometers	Containing outbreaks of infectious disease requires rapid identification of transmission hotspots, as the COVID-19 pandemic demonstrates. Focusing limited public health resources on transmission hotspots can contain spread, thus reducing morbidity and mortality, but rapid data on community-level disease dynamics is often unavailable. Here, we demonstrate an approach to identify anomalously elevat…	1	1	0
medrxiv	4/8/20	10.1101/2020.04.06.20052506				Defining high-value information for COVID-19 decision-making	Initial projections from the first generation of COVID-19 models focused public attention on worst-case scenarios in the absence of decisive policy action. These underscored the imperative for strong and immediate measures to slow the spread of infection. In the coming weeks, however, as policymakers continue enlisting models to inform decisions on COVID-19, answers to the most difficult and pres…	1	1	0
medrxiv	4/11/20	10.1101/2020.04.06.20054239				Making sense of the Global Coronavirus Data: The role of testing rates in understanding the pandemic and our exit strategy	The Coronavirus disease 2019(COVID-19) outbreak has caused havoc across the world. Subsequently, research on COVID-19 has focused on number of cases and deaths and predicted projections have focused on these parameters. We propose that the number of tests performed is a very important denominator in understanding the COVID-19 data. We analysed the number of diagnostic tests performed in proportio…	1	0
medrxiv	4/8/20	10.1101/2020.04.06.20054320				Derivation of the effective reproduction number R for COVID-19 in relation to mobility restrictions and confinement	The spread of COVID-19 is posing an unprecedented threat to health systems worldwide[1]. The fast propagation of the disease combined with the existence of covert contagions by asymptomatic individuals make the controlling of this disease particularly challenging. The key parameter to track the progression of the epidemics is the effective reproduction number R, defined as the number of secondary…	1	1	0
medrxiv	4/8/20	10.1101/2020.04.06.20055103				The impact of early social distancing at COVID-19 Outbreak in the largest Metropolitan Area of Brazil.	We evaluated the impact of early social distancing on the COVID-19 transmission in the Sao Paulo metropolitan area. Using an age-stratified SEIR model, we determined the time-dependent reproductive number, and forecasted the ICU beds necessary to tackle this epidemic. Within 60 days, these measures might prevent 89,133 deaths.	1	1	0
medrxiv	4/11/20	10.1101/2020.04.06.20055327				Analysing and comparing the COVID-19 data: The closed cases of Hubei and South Korea, the dark March in Europe, the beginning of the outbreak in South America	The present work is a statistical analysis of the COVID-19 pandemic. As the number of cases worldwide overtakes one million, data reveals closed outbreaks in Hubei and South Korea, with a new slight increase in the number of infected people in the latter. Both of these countries have reached a plateau in the number of Total Confirmed Cases per Million (TCCpM) residents, suggesting a trend to be f…	1	0
medrxiv	4/8/20	10.1101/2020.04.06.20055426				Understanding the CoVID-19 pandemic Curve through statistical approach	Current research is an attempt to understand the CoVID-19 pandemic curve through statistical approach of probability density function with associated skewness and kurtosis measures, change point detection and polynomial fitting to estimate infected population along with 30 days projection. The pandemic curve has been explored for above average affected countries, six regions and global scale duri…	1	1	1	0
medrxiv	4/11/20	10.1101/2020.04.06.20055640				Gaussian Statistics and Data-Assimilated Model of Mortality due to COVID-19: China, USA, Italy, Spain, UK, Iran, and the World Total	Covid-19 is characterized by rapid transmission and severe symptoms, leading to deaths in some cases (ranging from 1.5 to 12% of the affected, depending on the country). We identify the Gaussian nature of mortality due to covid-19, as shown in China where it appears to have run its course (during the first sweep of the pandemic at least) and other coutnries, and also in Imperial College modeling.…	1	1	1	1	1	0
medrxiv	4/11/20	10.1101/2020.04.06.20055830				Covid-19 predictions using a Gauss model, based on data from April 2	We propose a Gauss model (GM), a map from time to the bell-shaped Gauss function to model the casualties per day and country, as a quick and simple model to make predictions on the coronavirus epidemic. Justified by the sigmoidal nature of a pandemic, i.e. initial exponential spread to eventual saturation, we apply the GM to the first corona pandemic wave using data from 25 countries, for which a…	1	1	0
medrxiv	4/10/20	10.1101/2020.04.07.20049049				Is the impact of social distancing on coronavirus growth rates effective across different settings? A non-parametric and local regression approach to test and compare the growth rate	Epidemiologists use mathematical models to predict epidemic trends, and these results are inherently uncertain when parameters are unknown or changing. In other contexts, such as climate, modellers use multi-model ensembles to inform their decision-making: when forecasts align, modellers can be more certain. This paper looks at a sub-set of alternative epidemiological models that focus on the gro…	1	0
medrxiv	4/10/20	10.1101/2020.04.07.20052340				COVID-19 UK Lockdown Forecasts and R0	Introduction The first reported UK case of COVID-19 occurred on 31 January 2020, and a lockdown of unknown duration began on 24 March. One model to forecast disease spread depends on clinical parameters and transmission rates. Output includes the basic reproduction number R0 and the log growth rate r in the exponential phase. Methods UK data on reported deaths is used to estimate r. A likelihood …	1	1	0
medrxiv	4/11/20	10.1101/2020.04.07.20056481				A pragmatic model to forecast the COVID-19 epidemic in different countries and allowing for daily updates	Due to high infections rates and a high death toll of the COVID-19 pandemic, it is important to have daily updated forecasted estimates for the next weeks in order to allocate the scare resources as good as possible. We propose a pragmatic model to forecast the COVID-19 epidemic by applying a mixture normal distribution to open accessible WHO data. We specified a simple joint model on data from 2…	1	1	1	1	1	0
medrxiv	4/11/20	10.1101/2020.04.07.20056754				Applying the unified models of ecology to forecast epidemics, with application to Covid-19	During a burgeoning outbreak of a novel disease, public attention will ordinarily expand as the severity of the outbreak expands--as infections multiply and news reports accumulate. Such public attention will in turn reinforce tactics to control the outbreak. In classical epidemiological models, effects of such tactics can be incorporated in standard parameters of transmission, recovery, and mort…	1	1	0
medrxiv	4/10/20	10.1101/2020.04.07.20057117				Global access to handwashing: implications for COVID-19 control in low-income countries	Background: Low-income countries have reduced health care system capacity and are therefore at risk of substantially higher COVID-19 case fatality rates than those currently seen in high-income countries. Handwashing is a key component of guidance to reduce transmission of the SARS-CoV-2 virus, responsible for the COVID-19 pandemic. Prior systematic reviews have indicated the effectiveness of han…	1	0
medrxiv	4/10/20	10.1101/2020.04.07.20057133				On Data-Driven Management of the COVID-19 Outbreak in South Africa	The rapid spread of the novel coronavirus (SARS-CoV-2) has highlighted the need for the development of rapid mitigating responses under conditions of extreme uncertainty. While numerous works have provided projections of the progression of the pandemic, very little work has been focused on its progression in Africa and South Africa, in particular. In this work, we calibrate the susceptible-infect…	1	1	0
medrxiv	4/10/20	10.1101/2020.04.08.20057430				Anticipating the novel coronavirus disease (COVID-19) pandemic	The infectious novel coronavirus disease COVID-19 outbreak has been declared as a public health emergency of international concern, and later as an epidemic. To date, this outbreak has infected more than one million people and killed over fifty thousand people across the world. In most countries, the COVID-19 incidence curve rises sharply in a short span of time, suggesting a transition from a di…	1	1	1	0
medrxiv	4/11/20	10.1101/2020.04.08.20057463				COVID-19 epidemic in Malaysia: Impact of lock-down on infection dynamics	COVID-19 epidemic in Malaysia started as a small wave of 22 cases in January 2020 through imported cases. It was followed by a bigger wave mainly from local transmissions resulting in 651 cases. The following wave saw unexpectedly three digit number of daily cases following a mass gathering urged the government to choose a more stringent measure. A limited lock-down approach called Movement Contr…	1	1	0
medrxiv	4/11/20	10.1101/2020.04.08.20057851				Age-stratified Infection Probabilities Combined with Quarantine-Modified SEIR Model in the Needs Assessments for COVID-19	We use the age-stratified COVID-19 infection and death distributions from China (more than 44,672 infectious as of February 11, 2020) as an estimate for a study area infection and morbidity probabilities at each age group. We then apply these probabilities into the actual age-stratified population to predict infectious individuals and deaths at peak. Testing with different countries shows the pre…	1	1	0
medrxiv	4/11/20	10.1101/2020.04.09.20049288				Know Your Epidemic, Know Your Response: Covid-19 in the United States	We document that during the week of March 10-16, the Covid-19 pandemic fundamentally affected the perceptions of U.S. residents about the health risks and socioeconomic consequences entailed by the pandemic. During this week, it seems, """"""""everything changed."""""""" Not only did the pandemic progress rapidly across the United States, but U.S. residents started to realize that the threat was …	1	0
medrxiv	4/14/20	10.1101/2020.04.09.20059055				Forecasting Covid-19 Outbreak Progression in Italian Regions: A model based on neural network training from Chinese data	Background. Epidemiological figures of Covid19 epidemic in Italy are worse than those observed in China. Methods. We modeled the Covid19 outbreak in Italian Regions vs. Lombardy to assess the epidemics progression and predict peaks of new daily infections and total cases by learning from the entire Chinese epidemiological dynamics. We trained an artificial neural network model, a modified auto-en…	1	1	0
medrxiv	4/14/20	10.1101/2020.04.09.20059154				COVID-19 pandemic in the African continent: forecasts of cumulative cases, new infections, and mortality	Background: The epidemiology of COVID-19 remains speculative in Africa. To the best of our knowledge, no study, using robust methodology provides its trajectory for the region or accounts for the local context. This paper is the first systematic attempt to provide prevalence, incidence, and mortality estimates across Africa. Methods: Caseloads and incidence forecasts are from a co-variate-based i…	1	1	1	1	1	0
medrxiv	4/14/20	10.1101/2020.04.09.20059311				Real-time forecasts and risk assessment of novel coronavirus (COVID-19) cases: A data-driven analysis	The coronavirus disease 2019 (COVID-19) has become a public health emergency of international concern affecting 201 countries and territories around the globe. As of April 4, 2020, it has caused a pandemic outbreak with more than 11,16,643 confirmed infections and more than 59,170 reported deaths worldwide. The main focus of this paper is two-fold: (a) generating short term (real-time) forecasts …	1	1	1	0
medrxiv	4/14/20	10.1101/2020.04.09.20059451				Comparison of different exit scenarios from the lock-down for COVID-19 epidemic in the UK and assessing uncertainty of the predictions	We model further development of the COVID-19 epidemic in the UK given the current data and assuming different scenarios of handling the epidemic. In this research, we further extend the stochastic model suggested in [1] and incorporate in it all available to us knowledge about parameters characterising the behaviour of the virus and the illness induced by it. The models we use are flexible, compr…	1	0
medrxiv	4/14/20	10.1101/2020.04.09.20059550				Diminishing Marginal Benefit of Social Distancing in Balancing COVID-19 Medical Demand-to-Supply	Social distancing has been adopted as a non-pharmaceutical intervention to prevent the COVID-19 pandemic from overwhelming the medical resources across the United States (US). The catastrophic socio-economic impacts of this intervention could outweigh its benefits if the timing and duration of implementation are left uncontrolled and ill-strategized. Here we investigate the dynamics of social dis…	1	0
medrxiv	4/14/20	10.1101/2020.04.09.20059865				Forecasting the scale of the COVID-19 epidemic in Kenya	Background The first COVID-19 case in Kenya was confirmed on March 13th, 2020. Here, we provide forecasts for the potential incidence rate, and magnitude, of a COVID-19 epidemic in Kenya based on the observed growth rate and age distribution of confirmed COVID-19 cases observed in China, whilst accounting for the demographic and geographic dissimilarities between China and Kenya. Methods We devel…	1	1	0
medrxiv	4/14/20	10.1101/2020.04.09.20059881				Next weeks of SARS-CoV-2: Projection model to predict time evolution scenarios of accumulated cases in Spain	Background and objectives: SARS-CoV-2 is a new type of coronavirus that can affect people and causes respiratory disease, COVID-19. It is affecting the entire planet and we focus in Spain, where the first case was detected at the end of January 2020 and in recent weeks it has increased in many cases. We need predictive models in order to be efficient and take actions. The general goal of this wor…	1	1	0
medrxiv	4/11/20	10.1101/2020.04.10.20058222				Understanding Economic and Health Factors Impacting the Spread of COVID-19 Disease	Background: The rapid spread of the Coronavirus 2019 disease (COVID-19) had drastically impacted life all over the world. While some economies are actively recovering from this pestilence, others are experiencing fast and consistent disease spread, compelling governments to impose social distancing measures that have put a halt on routines, especially in densely populated areas. Objective: Aiming…	1	1	0
medrxiv	4/14/20	10.1101/2020.04.10.20060830				Risk Assessment of nCOVID-19 Pandemic In India: A Mathematical Model And Simulation	The entire world is now eventually locked down due to the outbreak of nCOVID-19 corona virus outbreak. The fast and relentless spread nCOVID-19 has basically segmented the populace only into merely into three classes, such as susceptible, infected and recovered compartments. Adapting the classical SEIR- type epidemic modelling framework, the direct person-to-person contact transmission is taken a…	1	1	0
medrxiv	4/14/20	10.1101/2020.04.10.20060954				Global convergence of COVID-19 basic reproduction number and estimation from early-time SIR dynamics	The SIR ('susceptible-infectious-recovered') formulation is used to uncover the generic spread mechanisms observed by COVID-19 dynamics globally, especially in the early phases of infectious spread. During this early period, potential controls were not effectively put in place or enforced in many countries. Hence, the early phases of COVID-19 spread in countries where controls were weak offer a u…	1	1	0
medrxiv	4/14/20	10.1101/2020.04.10.20061325				Potency and timing of antiviral therapy as determinants of duration of SARS CoV-2 shedding and intensity of inflammatory response	Treatments are desperately needed to lower the hospitalization and case fatality rates of SARS CoV-2 infection. In order to meaningfully impact the COVID-19 pandemic, promising antiviral therapies must be identified within the next several months. However, the number of clinical trials that can be performed in this timeframe is limited. We therefore developed a mathematical model which allows pro…	1	0
medrxiv	4/16/20	10.1101/2020.04.11.20061481				AN EPIDEMIOLOGICAL MODEL TO AID DECISION-MAKING FOR COVID-19 CONTROL IN SRI LANKA	Background: Sri Lanka diagnosed its first local case of COVID-19 on 11 March 2020. The government acted swiftly to contain transmission, with extensive public health measures. At the end of 30 days, Sri Lanka had 197 cases, 54 recovered and 7 deaths; a staged relaxing of the lockdown is now underway. This paper proposes a theoretical basis for estimating the limits within which transmission shoul…	1	1	0
medrxiv	4/15/20	10.1101/2020.04.11.20061952				Modeling COVID-19: Forecasting and analyzing the dynamics of the outbreak in Hubei and Turkey	As the pandemic of Coronavirus Disease 2019 (COVID-19) rages throughout the world, accurate modeling of the dynamics thereof is essential. However, since the availability and quality of data varies dramatically from region to region, accurate modeling directly from a global perspective is difficult, if not altogether impossible. Nevertheless, via local data collected by certain regions, it is pos…	1	1	0
medrxiv	4/17/20	10.1101/2020.04.11.20062257				Learning as We Go: An Examination of the Statistical Accuracy of COVID19 Daily Death Count Predictions	A recent model developed at the Institute for Health Metrics and Evaluation (IHME) provides forecasts for ventilator use and hospital beds required for the care of COVID19 patients on a state-by-state basis throughout the United States over the period March 2020 through August 2020 (See the related website https://covid19.healthdata.org/projections for interactive data visualizations). In additio…	1	0
medrxiv	4/17/20	10.1101/2020.04.12.20062927				MARKOVIAN RANDOM WALK MODELING AND VISUALIZATION OF THE EPIDEMIC SPREAD OF COVID-19	The epidemic spread of CoVID-19 has resulted in confirmed cases of viral respiratory illness in more than 1.4 million people around the world as of April 7th, 2020. However, different regions have experienced the spread of this disease differently. Here, we develop a Markovian random-walk spatial extension of a quarantine-enhanced SIR model to measure, visualize and forecast the effect of suscept…	1	1	0
medrxiv	4/17/20	10.1101/2020.04.13.20063305				Nowcasting and Forecasting the Spread of COVID-19 and Healthcare Demand In Turkey, A Modelling Study	Abstract Background: A new type of coronavirus (later named Sars-Cov-2) drew attention on 31 December 2019 after the reporting of 27 unidentified pneumonia cases detected in Wuhan, China to the World Health Organization (WHO). Rapid progression of the COVID-19 pandemic has revealed the necessity of epidemic modeling studies to evaluate the course of the epidemic and its burden on the health syste…	1	1	0
medrxiv	4/17/20	10.1101/2020.04.13.20063354				SimCOVID: An Open-Source Simulation Program for theCOVID-19 Outbreak	This paper presents an open-source computer simulation program developed for simulating, tracking and forecasting the COVID-19 outbreak. The program is built in Simulink with a block diagram display. The mathematical model used in this program is the SIR and SEIRD models represented by a set of differential-algebraic equations. It can be easily modified to develop new models for the problem. The …	1	1	0
medrxiv	4/17/20	10.1101/2020.04.13.20063644				Estimating the impact of mobility patterns on COVID-19 infection rates in 11 European countries	Background As governments across Europe have issued non-pharmaceutical interventions (NPIs) such as social distancing and school closing, the mobility patterns in these countries have changed. It is likely different countries and populations respond differently to the same NPIs and that these differences are reflected in the epidemic development. Methods We build a Bayesian model that estimates t…	1	1	1	0
medrxiv	4/17/20	10.1101/2020.04.13.20063792				Multi-chain Fudan-CCDC model for COVID-19 -- a revisit to Singapore's case	Background: COVID-19 has been impacting on the whole world critically and constantly since late December 2019. Rapidly increasing infections has raised intense worldwide attention. How to model the evolution of COVID-19 effectively and efficiently is of great significance for prevention and control. Methods: We propose the multi-chain Fudan-CCDC model based on the original single-chain model in […	1	1	0
medrxiv	4/17/20	10.1101/2020.04.14.20062463				COVID-19 Antibody Seroprevalence in Santa Clara County, California	Background Addressing COVID-19 is a pressing health and social concern. To date, many epidemic projections and policies addressing COVID-19 have been designed without seroprevalence data to inform epidemic parameters. We measured the seroprevalence of antibodies to SARS-CoV-2 in a community sample drawn from Santa Clara County. Methods On April 3-4, 2020, we tested county residents for antibodies…	1	0
medrxiv	4/18/20	10.1101/2020.04.14.20063420				Modeling COVID-19 latent prevalence to assess a public health intervention at a state and regional scale	Background: Emergence of COVID-19 caught the world off-guard and unprepared, initiating a global pandemic. In the absence of evidence, individual communities had to take timely action to reduce the rate of disease spread and avoid overburdening their healthcare systems. Although a few predictive models have been published to guide these decisions, most have not taken into account spatial differen…	1	1	0
medrxiv	4/17/20	10.1101/2020.04.14.20064790				How high and long will the COVID-19 wave be? A data-driven approach to model and predict the COVID-19 epidemic and the required capacity for the German health system	Background an objective: In March 2020 the SARS-CoV-2 outbreak has been declared as global pandemic. Most countries have implemented numerous social distancing measures in order to limit its transmission and control the outbreak. This study aims to describe the impact of these control measures on the spread of the disease for Italy and Germany, forecast the epidemic trend of COVID-19 in both coun…	1	1	0
medrxiv	4/17/20	10.1101/2020.04.14.20064956				Multinational modeling of SARS-CoV-2 spreading dynamics: Insights on the heterogeneity of COVID-19 transmission and its potential healthcare burden	Background: Modelling and projections of COVID-19 using a single set of transmission parameters can be an elaborated because the application of different levels of containment measures at different stages of the worldwide COVID-19 outbreak. Methods: We developed a piecewise fitting SEIR methodology to fit the progress of the COVID-19 that can be applied on any of the 185 countries listed in John …	1	1	1	0
medrxiv	4/17/20	10.1101/2020.04.14.20065227				Model calibration, nowcasting, and operational prediction of the COVID-19 pandemic	The COVID-19 pandemic has already caused huge human and economic cost, and will likely continue to do so for some time. Accurate and timely forecasting is essential in order for policy-makers to anticipate future requirements so that they may plan and respond effectively. We present a model-based nowcasting and forecasting system based on calibration of a dynamical epidemic model to observational…	1	1	0
medrxiv	4/17/20	10.1101/2020.04.14.20065607				Applying the SEIR Model in Forecasting The COVID-19 Trend in Malaysia: A Preliminary Study	On March 18, 2020 the Malaysian government implemented a 14-day Movement Control Order (MCO) as part of the mitigation plan in controlling the COVID-19 epidemic in the country. The MCO aims to limit the contact rates among the population and hence prevent the surge of infected individuals. However, the trend of the epidemic before and after the MCO was not apparent. By applying the Susceptible, E…	1	1	0
medrxiv	4/17/20	10.1101/2020.04.15.20066019				Forecasting Hospital Staff Availability During The COVID-19 Epidemic	The COVID-19 pandemic poses two challenges to healthcare providers. Firstly, a high number of patients require hospital admission. Second, a high number of healthcare staff are either falling ill with the infection, or self-isolating. This poses significant problems for the staffing of busy hospital departments. We have created a simple model which allows users to stress test their rota. The mode…	1	1	0
medrxiv	4/18/20	10.1101/2020.04.15.20066480				Mathematical assessment of the impact of non-pharmaceutical interventions on curtailing the 2019 novel Coronavirus	A pandemic of a novel Coronavirus emerged in December of 2019 (COVID-19), causing devastating public health impact across the world. In the absence of a safe and effective vaccine or antiviral, strategies for controlling and mitigating the burden of the pandemic are focused on non-pharmaceutical interventions, such as social-distancing, contact-tracing, quarantine, isolation, and the use of face-…	1	1	0
medrxiv	4/18/20	10.1101/2020.04.15.20067256				Predictions, role of interventions and effects of a historic national lockdown in India's response to the COVID-19 pandemic: data science call to arms	Importance: India has taken strong and early public health measures for arresting the spread of the COVID-19 epidemic. With only 536 COVID-19 cases and 11 fatalities, India - a democracy of 1.34 billion people - took the historic decision of a 21-day national lockdown on March 25. The lockdown was further extended to May 3, soon after the analysis of this paper was completed. Objective: To study …	1	1	0
medrxiv	4/18/20	10.1101/2020.04.15.20067264				A Heuristic Model for Spreading of COVID 19 in Singapore	This paper presents a simple heuristic model for COVID 19 spreading. The model is based on a propagation unit of time. The state of the epidemic at the end of the time unit is then related to that at the start through recurrence relationships. By propagating these relationships over the required number of time units, a projection can be made over time. The model is readily implemented on a spread…	1	1	0
medrxiv	4/21/20	10.1101/2020.04.16.20067553				Early forecasts of the evolution of the COVID-19 outbreaks and quantitative assessment of the effectiveness of countering measures.	We discovered that the time evolution of the inverse fractional daily growth of new infections, N/dN, in the current outbreak of COVID-19 is accurately described by a universal function, namely the two-parameter Gumbel cumulative function, in all countries that we have investigated. While the two Gumbel parameters, as determined bit fits to the data, vary from country to country (and even within …	1	1	1	1	1	0
medrxiv	4/22/20	10.1101/2020.04.16.20068163				Projections for first-wave COVID-19 deaths across the US using social-distancing measures derived from mobile phones	We propose a Bayesian model for projecting first-wave COVID-19 deaths in all 50 U.S. states. Our model's projections are based on data derived from mobile-phone GPS traces, which allows us to estimate how social-distancing behavior is """"""""flattening the curve"""""""" in each state. In a two-week look-ahead test of out-of-sample forecasting accuracy, our model significantly outperforms the wid…	1	1	0
medrxiv	4/22/20	10.1101/2020.04.16.20068312				COVID-19 Outbreak Situations in Bangladesh: An Empirical Analysis	COVID-19 disease, as popularly known as Coronavirus 2019 disease, has been emerged from Wuhan, China in December 2019 and now is a pandemic for almost every nation in the earth. It affects every country without considering country's race, nationality and economic status. This paper aims at analysing primarily the current situations of Bangladesh and predicting infections and deaths for moderated …	1	1	0
medrxiv	4/22/20	10.1101/2020.04.17.20059535				Modeling projections for COVID-19 pandemic by combining epidemiological, statistical, and neural network approaches	As the number of people affected by COVID-19 disease caused by the novel coronavirus SARS-CoV-2 ebbs and flows in different national and sub-national regions across the world, it is evident that our lifestyle and socio-economic trajectories will have to be adapted and adjusted to the changing scenarios. Novel forecasting tools and frameworks provide an arguable advantage to facilitate this adapti…	1	1	1	1	1	0
medrxiv	4/22/20	10.1101/2020.04.17.20069161				Mortality from COVID-19 in 12 countries and 6 states of the United States	Importance: Reliable estimates of COVID-19 mortality are crucial to aid control strategies and to assess the effectiveness of interventions. Objective: Project COVID-19 mortality trends to October 1, 2020, in 12 countries or regions that constitute >90% of the global COVID-19 deaths reported as of April 12, 2020. Design, Setting, and Participants: The Global COVID-19 Assessment of Mortality (GCAM…	1	1	1	1	1	0
medrxiv	4/22/20	10.1101/2020.04.17.20069179				The current COVID-19 wave will likely be mitigated in the second-line European countries	Objective. Countries presently apply different strategies to control the COVID-19 outbreak. Differences in population structures, decision making, health systems and numerous other factors result in various trajectories in terms of mortality at country scale. Our objective in this manuscript is to disentangle the future of second-line European countries (i.e. countries that present, today, a mode…	1	1	1	1	1	0
medrxiv	4/22/20	10.1101/2020.04.17.20069237				Forecasting of COVID-19 Cases and Deaths Using ARIMA Models	After the outbreak of severe acute respiratory syndrome (SARS-2002/2003) and middle east respiratory syndrome (MERS-2012/2014) in the world, new public health crisis, called new coronavirus disease (COVID-19), started in China in December 2019 and has spread all over countries. COVID-19 coronavirus has been global threat of the disease and infected humans rapidly. Control of the pandemi is urgent…	1	1	0
medrxiv	4/22/20	10.1101/2020.04.17.20069351				Sustaining Social Distancing Policies to Prevent a Dangerous Second Peak of COVID-19 Outbreak	Governments around the world have enacted strict social distancing policies in order to slow the spread of COVID-19. The next step is figuring out when to relax these restrictions and to what degree. Our results predict potentially disastrous implications of ending these policies too soon, based on projections made from a Susceptible-Exposed-Infectious-Removed (SEIR) epidemic model. Even when inf…	1	0
medrxiv	4/22/20	10.1101/2020.04.17.20069500				A Global Scale Estimate of Novel Coronavirus (COVID-19) Cases Using Extreme Value Distributions	The COVID 19 pandemic has created a global crisis and the governments are fighting rigorously to control the spread by imposing intervention measures and increasing the medical facilities. In order to tackle the crisis effectively we need to know the trajectories of number of the people infected (i.e. confirmed cases). Such information is crucial to government agencies for developing effective pr…	1	1	1	1	1	0
medrxiv	4/22/20	10.1101/2020.04.17.20069666				Predicting the epidemic curve of the coronavirus (SARS-CoV-2) disease (COVID-19) using artificial intelligence	Objectives: The current form of severe acute respiratory syndrome called coronavirus disease 2019 (COVID19) caused by a coronavirus (SARSCoV2) is a major global health problem. The aim of our study was to use the official data and predict the possible outcomes of the COVID 19 pandemic using artificial intelligence (AI) based RNNs (Recurrent Neural Networks), then compare and validate the predicte…	1	1	1	1	1	0
medrxiv	4/22/20	10.1101/2020.04.17.20069898				A multivariate spatiotemporal spread model of COVID-19 using ensemble of ConvLSTM networks	The high R-naught factor of SARS-CoV-2 has created a race against time for mankind and it necessitates rapid containment actions to control the spread. In such scenario short term accurate spatiotemporal predictions can help understanding the dynamics of the spread in a geographic region and identify hotspots. We propose an ensemble of convolutional LSTM based spatiotemporal model to forecast spr…	1	1	0
medrxiv	4/22/20	10.1101/2020.04.17.20070086				Estimating the impact of COVID-19 control measures using a Bayesian model of physical distancing	Extensive physical distancing measures are currently the primary intervention against coronavirus disease 2019 (COVID-19) worldwide. It is therefore urgent to estimate the impact such measures are having. We introduce a Bayesian epidemiological model in which a proportion of individuals are willing and able to participate in distancing measures, with the timing of these measures informed by surve…	1	1	0
medrxiv	4/21/20	10.1101/2020.04.17.20070292				COVID-19 Epidemic Dynamics and Population Projections from Early Days of Case Reporting in a 40 million population from Southern India	India reported its first COVID19 case on 30 January 2020. Since then the epidemic has taken different trajectories across different geographical locations in the country. This study explores the population aggregated trajectories of COVID19 susceptible, infected and recovered or dead cases in the south Indian state of Telangana with a population of approximately 40 million. Information on cases r…	1	1	0
medrxiv	4/23/20	10.1101/2020.04.19.20068072				COVID-19 Asymptomatic Infection Estimation	Background: Mounting evidence suggests that there is an undetected pool of COVID-19 asymptomatic but infectious cases. Estimating the number of asymptomatic infections has been crucial to understand the virus and contain its spread, which is, however, hard to be accurately counted. Methods: We propose an approach of machine learning based fine-grained simulator (MLSim), which integrates multiple …	1	0
medrxiv	4/23/20	10.1101/2020.04.19.20071415				Impact of control strategies on COVID-19 pandemic and the SIR model based forecasting in Bangladesh.	Background COVID-19 is transmitting worldwide drastically and infected nearly two and half million of people so far. Till date 2144 cases of COVID-19 is confirmed in Bangladesh till 18th April though the stage-3/4 transmission is not validated yet. Methods To project the final infection numbers in Bangladesh we used the SIR mathematical model. Confirmed cases of infection data were obtained from …	1	1	0
medrxiv	4/23/20	10.1101/2020.04.19.20071704				COVID-19 OUTBREAK IN POST-SOVIET STATES: MODELING THE BEST AND WORST POSSIBLE SCENARIOS	Background: COVID-19 pandemic has presented extreme challenges to developing countries across the world. Post-Soviet states are facing unique challenges due to their developing healthcare systems and unstable economy. The aim of this paper was to provide estimates for current development COVID-19 pandemic in the Post-Soviet states and forecast potential best and worst scenarios for spread of this…	1	1	1	1	1	0
medrxiv	4/23/20	10.1101/2020.04.19.20071860				A Semiempirical Dynamical Model to Forecast the Propagation of Epidemics: The Case of the Sars-Cov-2 in Spain	A semiempirical model, based in the logistic map, has been succesfully applied to forecast important quantities along the several phases of the outbreak of the covid-19 for different countries. This paper shows how the model was calibrated and applied to perform predictions of people needing to be hospitalized, needs of ventilators, or the number of deaths which would be produced. It is shown spe…	1	1	0
medrxiv	4/22/20	10.1101/2020.04.19.20071951				Seasonality and uncertainty in COVID-19 growth rates	The virus causing COVID-19 has spread rapidly worldwide and threatens millions of lives. It remains unknown if summer weather will reduce its continued spread, thereby alleviating strains on hospitals and providing time for vaccine development. Early insights from laboratory studies of related coronaviruses predicted that COVID-19 would decline at higher temperatures, humidity, and ultraviolet li…	1	0
medrxiv	4/23/20	10.1101/2020.04.19.20072017				Measure what matters: counts of hospitalized patients are a better metric for health system capacity planning for a reopening	Responding to the COVID-19 pandemic requires accurate forecasting of health system capacity requirements using readily available inputs. We examined whether testing and hospitalization data could help quantify the anticipated burden on the health system given shelter-in-place (SIP) order. We find a marked slowdown in the hospitalization rate within ten days of SIP even as cases continued to rise.…	1	0
medrxiv	4/24/20	10.1101/2020.04.20.20070938				Variational-LSTM Autoencoder to forecast the spread of coronavirus across the globe	Modelling the spread of coronavirus globally while learning trends at global and country levels remains crucial for tackling the pandemic. We introduce a novel variational LSTM-Autoencoder model to predict the spread of coronavirus for each country across the globe. This deep spatio-temporal model does not only rely on historical data of the virus spread but also includes factors related to urban…	1	1	1	0
medrxiv	4/22/20	10.1101/2020.04.20.20071977				Modeling the COVID-19 epidemic in Okinawa	We analyze current data on the COVID-19 spreading in Okinawa, Japan. We find that the initial spread is characterized by a doubling time of about 5 days. We implement a model to forecast the future spread under different scenarios. The model predicts that, if significant containment measures are not taken, a large fraction of the population will be infected with COVID-19, with the peak of the epi…	1	1	0
medrxiv	4/26/20	10.1101/2020.04.20.20072488				A statistical forecast of LOW mortality and morbidity due to COVID-19, in ARGENTINA and other Southern Hemisphere countries.	A set of open source programs in Python is devised to fit a parametric integrated Gaussian equation to cumulative deaths due to COVID-19 in Southern Hemisphere countries. The programs were successfully tested using data from advanced outbreak trajectories (Italy and Spain). The procedure was applied to data reported by Argentina. The projected total death toll will be 182 (277-182) with a peak of…	1	1	1	1	1	0
medrxiv	4/24/20	10.1101/2020.04.20.20072892				Estimation of Undetected Covid-19 Infections in India	Background and Objectives: While the number of detected COVID-19 infec- tions are widely available, an understanding of the extent of undetected COVID- 19 cases is urgently needed for an effective tackling of the pandemic and as a guide to lifting the lockdown. The aim of this work is to estimate and predict the true number of COVID-19 (detected and undetected) infections in India for short to me…	1	0
medrxiv	4/23/20	10.1101/2020.04.20.20073031				An Interactive Tool to Forecast US Hospital Needs in the Coronavirus 2019 Pandemic	Hospital enterprises have been continually faced with anticipating the spread of COVID-19 and the effects it is having on visits, admissions, bed needs, and crucial supplies. While many studies have focused on understanding the basic epidemiology of the disease, few open source tools have been made available to aid hospitals in their planning. We developed a web-based application (available at: h…	1	1	0
medrxiv	4/23/20	10.1101/2020.04.20.20073155				An improved mathematical prediction of the time evolution of the Covid-19 Pandemic in Italy, with Monte Carlo simulations and error analyses	We present an improved mathematical analysis of the time evolution of the Covid-19 pandemic in Italy and a statistical error analyses of its evolution, including Monte Carlo simulations with a very large number of runs to evaluate the uncertainties in its evolution. A previous analysis was based on the assumption that the number of nasopharyngeal swabs would be constant. However the number of dai…	1	1	0
medrxiv	4/24/20	10.1101/2020.04.21.20073890				Data-driven modeling reveals a universal dynamic underlying the COVID-19 pandemic under social distancing	We show that the COVID-19 pandemic under social distancing exhibits universal dynamics. The cumulative numbers of both infections and deaths quickly cross over from exponential growth at early times to a longer period of power law growth, before eventually slowing. In agreement with a recent statistical forecasting model by the IHME, we show that this dynamics is well described by the erf functio…	1	1	0
medrxiv	4/24/20	10.1101/2020.04.21.20073916				Biased and unbiased estimation of the average lengths of stay in intensive care units in the COVID-19 pandemic	Background: The average length of stay (LOS) in the intensive care unit (ICU_ALOS) is a helpful parameter summarizing critical bed occupancy. During the outbreak of a novel virus, estimating early a reliable ICU_ALOS estimate of infected patients is critical to accurately parameterize models examining mitigation and preparedness scenarios. Methods: Two estimation methods of ICU ALOS were compared…	1	0
medrxiv	4/24/20	10.1101/2020.04.21.20073932				Optimal strategies for quarantine stopping in France. General expected patterns of strategies focusing on contact between age groups	Due to the COVID-19 pandemic, many countries have implemented a complete lock-down of their population that may not be sustainable for long. To identify the best strategy to replace this full lock-down, sophisticated models that rely on mobility data have been developed. In this study, using the example of France as a case-study, we develop a simple model considering contacts between age classes …	1	1	0
medrxiv	4/26/20	10.1101/2020.04.21.20074245				Analysis of Effectiveness of Quarantine Measures in Controlling COVID-19	COVID-19 has created an interesting discourse among the people of the world particularly regarding preventive measures of infectious diseases. In this paper, the authors forecast the spread of the Corona virus outbreak and study how the reduction of transmission rates influences its decline. The paper makes use of the SIR (Susceptible Infected Recovered) Model which is a deterministic model used …	1	0
medrxiv	4/26/20	10.1101/2020.04.21.20074443				COVID-19 Epidemic in Algeria: Assessment of the implemented preventive strategy	Abstract Since the spread of the COVID-19 epidemic in China, several preventive strategies have been implemented worldwide to fight against the spread of the virus, in Algeria the control actions have been mainly social distancing, movement restriction, quarantine and lockdown. In order to assess the preventive strategy adopted in Algeria, we studied three zones whole Algeria, Blida region, and w…	1	0
medrxiv	4/26/20	10.1101/2020.04.21.20074732				Forecasting the impact of the first wave of the COVID-19 pandemic on hospital demand and deaths for the USA and European Economic Area countries	Summary Background: Hospitals need to plan for the surge in demand in each state or region in the United States and the European Economic Area (EEA) due to the COVID-19 pandemic. Planners need forecasts of the most likely trajectory in the coming weeks and will want to plan for the higher values in the range of those forecasts. To date, forecasts of what is most likely to occur in the weeks ahead…	1	1	1	1	1	1	1	0
medrxiv	4/25/20	10.1101/2020.04.22.20075572				Forecast and interpretation of daily affected people during 21 days lockdown due to COVID 19 pandemic in India	The problem of facing difficulty to control the spreading of newly detected novel corona virus 2019 is a matter of attention throughout the whole world. The total numbers of infected individuals have already crossed 2 million throughout the world. The government of all the affected countries have already taken many measures like lockdown to stop the spread. Therefore, it is important to study the…	1	1	0
medrxiv	4/23/20	10.1101/2020.04.22.20076018				Optimal control of the COVID-19 pandemic with non-pharmaceutical interventions	The COVID-19 pandemic has forced societies across the world to resort to social distancing to slow the spread of the SARS-CoV-2 virus. Due to the economic impacts of social distancing, there is growing desire to relax these measures. To characterize a range of possible strategies for control and to understand their consequences, we performed an optimal control analysis of a mathematical model of …	1	1	0
medrxiv	4/27/20	10.1101/2020.04.22.20076281				Nowcasting and Forecasting the Spread of COVID-19 in Iran	Introduction: As of early December 2019, COVID-19, a disease induced by SARS-COV-2, has started spreading, originated in Wuhan, China, and now on, have infected more than 2 million individuals throughout the world. Purpose: This study aimed to nowcast the COVID-19 outbreak throughout Iran and to forecast the trends of the disease spreading in the upcoming month. Methods: The cumulative incidence …	1	1	0
medrxiv	4/28/20	10.1101/2020.04.23.20076885				Facing the COVID-19 epidemic in NYC: a stochastic agent-based model of various intervention strategies	Global spread of coronavirus disease 2019 (COVID-19) has created an unprecedented infectious disease crisis worldwide. Despite uncertainties about COVID-19, model-based forecasting of competing mitigation measures on its course is urgently needed to inform mitigation policy. We used a stochastic agent-based microsimulation model of the COVID-19 epidemic in New York City and evaluated the potentia…	1	1	0
medrxiv	4/29/20	10.1101/2020.04.23.20077677				A new design of an adaptive model of infectious diseases based on artificial intelligence approach: monitoring and forecasting of COVID-19 epidemic cases	Background: Mathematical infectious disease models available in literature, mostly take in their design that the parameters of basic reproduction number R_0 and interval serial S_I as constant values during tracking the outbreak cases. In this report a new intelligent model called HH-COVID-19 is proposed, with simple design and adaptive parameters. Methods: The parameters R_0 and S_I are adapted …	1	1	0
medrxiv	4/29/20	10.1101/2020.04.24.20077818				A prototype for decision support tool to help decision-makers with the strategy of handling the COVID-19 UK epidemic	The primary objective of this work is to model and compare different exit scenarios from the lock-down for the COVID-19 UK epidemic. In doing so we provide an additional modelling basis for laying out the strategy options for the decision-makers. The main results are illustrated and discussed in Part I. In Part II, we describe the stochastic model that we have developed for modelling this epidemi…	1	1	0
medrxiv	4/29/20	10.1101/2020.04.24.20077933				Comprehensive Investigation and Isolation have Effectively Suppressed the Spread of COVID-19	The outbreak of COVID-19 since Dec. 2019 has caused severe life and economic damage worldwide, many countries are trapped by medical resource constraints or absence of targeted therapeutics, and therefore the implement of systemic policies to block this pandemic should be prioritized. Based on the transmission mechanisms and physicochemical properties of betacoronaviruses, we construct a fine-gra…	1	0
medrxiv	4/29/20	10.1101/2020.04.24.20078493				Forecast analysis of the epidemics trend of COVID-19 in the United States by a generalized fractional-order SEIR model	Abstract In this paper, a generalized fractional-order SEIR model is proposed, denoted by SEIQRP model, which has a basic guiding significance for the prediction of the possible outbreak of infectious diseases like COVID-19 and other insect diseases in the future. Firstly, some qualitative properties of the model are analyzed. The basic reproduction number R0 is derived. When R0 < 1, the disease-…	1	1	0
medrxiv	4/30/20	10.1101/2020.04.25.20080127				Early analysis of the Australian COVID-19 epidemic	As of 18 April 2020, there had been 6,533 confirmed cases of COVID-19 in Australia. Of these, 67 had died from the disease. The daily count of new confirmed cases was declining. This suggests that the collective actions of the Australian public and government authorities in response to COVID-19 were sufficiently early and assiduous to avert a public health crisis - for now. Analysing factors, suc…	1	0
medrxiv	4/28/20	10.1101/2020.04.26.20073411				Machine Learning to Predict Mortality and Critical Events in COVID-19 Positive New York City Patients	Coronavirus 2019 (COVID-19), caused by the SARS-CoV-2 virus, has become the deadliest pandemic in modern history, reaching nearly every country worldwide and overwhelming healthcare institutions. As of April 20, there have been more than 2.4 million confirmed cases with over 160,000 deaths. Extreme case surges coupled with challenges in forecasting the clinical course of affected patients have ne…	1	1	0
medrxiv	5/1/20	10.1101/2020.04.26.20074377				A statistical forecast of LOW mortality (< 400,000 deaths) due to COVID-19, for the whole WORLD.	OBJECTIVE: To forecast the death toll of COVID-19 in the whole world by fitting the time series of reported deaths with a parametric equation (integrated Gaussian equation) related to Farr s law. DATA: The time series of cumulative deaths due to COVID-19 produced by John Hopkins University and stored in a github repository. RESULTS: The projected total death toll will be 261680 (392520 to 183176)…	1	1	1	1	1	1	1	0
medrxiv	5/1/20	10.1101/2020.04.26.20080143				Projection of hospitalization by COVID-19 in Brazilfollowing different social distances policies	Following the first infections in the Wuhan City, COVID-19 became a global pandemic as declared by the World Health Organization (WHO). Since it is an airborne disease transmitted between humans, many countries adopted a quarantine on their own population as well as closing borders measures. In Brazil many are discussing the best way to manage the opening of the quarantine under the constraints o…	1	1	0
medrxiv	5/1/20	10.1101/2020.04.26.20080218				New S.I.R. model used in the projection of COVID 19 cases in Brazil	In this work, we proposed a variant of the SIR model, taking as based on models used to describe the epidemic outbreak in South Korea and Portugal, to study the COVID-19epidemic curve in Brazil. The model presented here describes with reasonable agreement the number of COVID-19 cases registered in Brazil between February 26 and May 18, 2020 based on the hypothesis that there a large number no not…	1	1	0
medrxiv	5/1/20	10.1101/2020.04.26.20080465				MODELLING OF COVID-19 OUTBREAK INDICATORS IN CHINA BETWEEN JANUARY AND APRIL	Background: The aim of this study is to explain the changes of outbreak indicators for coronavirus in China with nonlinear models and time series analysis. There are lots of methods for modelling. But we want to determine the best mathematical model and the best time series method among other models. Methods: The data was obtained between January 22 and April 21, 2020 from China records. The numb…	1	1	0
medrxiv	5/1/20	10.1101/2020.04.26.20080655				Preparedness and Mitigation by projecting the risk against COVID-19 transmission using Machine Learning Techniques	The outbreak of COVID-19 is first identified in China, which later spread to various parts of the globe and was pronounced pandemic by the World Health Organization (WHO). The disease of transmissible person-to-person pneumonia caused by the extreme acute respiratory coronavirus 2 syndrome (SARS-COV-2, also known as COVID-19), has sparked a global warning. Thermal screening, quarantining, and lat…	1	1	0
medrxiv	5/1/20	10.1101/2020.04.26.20080754				Modeling and Short-Term Forecasts of Indicators for COVID-19 Outbreak in 25 Countries at the end of March	Background: The coronavirus, which originated in Wuhan, causing the disease called COVID-19, spread more than 200 countries and continents end of the March. There is a lot of data since the virus started. However, these data will be explanatory when accurate analyzes are made and will allow future predictions to be made. In this study, it was aimed to model the outbreak with different time series…	1	1	1	1	1	0
medrxiv	5/1/20	10.1101/2020.04.26.20081042				Fitting SIR model to COVID-19 pandemic data and comparative forecasting with machine learning	In this work, we use a classical SIR model to study COVID-19 pandemic. We aim to deal with the SIR model fitting to COVID-19 data by using different technics and tools. We particularly use two ways: the first one start by fitting the total number of the confirmed cases and the second use a parametric solver tool. Finally a comparative forecasting, machine learning tools, is given.	1	1	0
medrxiv	5/4/20	10.1101/2020.04.27.20078436				Full-spectrum dynamics of the coronavirus disease outbreak in Wuhan, China: a modeling study of 32,583 laboratory-confirmed cases	Vigorous non-pharmaceutical interventions have largely suppressed the COVID-19 outbreak in Wuhan, China. We extended the susceptible-exposed-infectious-recovered model to study the transmission dynamics and evaluate the impact of interventions using 32,583 laboratory-confirmed cases from December 8, 2019 till March 8, 2020, accounting for presymptomatic infectiousness, and time-varying ascertainm…	1	1	0
medrxiv	5/3/20	10.1101/2020.04.27.20081232				Better Strategies for Containing COVID-19 Epidemics --- A Study of 25 Countries via an Extended Varying Coefficient SEIR Model	We evaluate the effectiveness of COVID-19 control strategies of 25 countries which have endured more than four weeks of community infections. With an extended SEIR model that allows infections in both the exposed and infected states, the key epidemic parameters are estimated from each country's data, which facilitate the evaluation and cross-country comparison. It is found quicker control measure…	1	1	1	1	1	0
medrxiv	5/3/20	10.1101/2020.04.27.20081539				An ARIMA Model to Forecast the Spread and the Final Size of COVID-2019 Epidemic in Italy	Coronavirus disease (COVID-2019) is a severe ongoing novel pandemic that is spreading quickly across the world. Italy, that is widely considered one of the main epicenters of the pandemic, has registered the highest COVID-2019 death rates and death toll in the world, to the present day. In this article I estimate an autoregressive integrated moving average (ARIMA) model to forecast the epidemic t…	1	1	0
medrxiv	5/1/20	10.1101/2020.04.27.20082503				Latent Blowout of COVID-19 Globally: An Effort to Healthcare Alertness via Medical GIS Approach	Since January 2020, the COVID-19 pandemic has been escalating from North America to Asia. Various studies projected the spread of pandemic globally, using air passenger data from an infected area. But there could be various parameters that can be the basis for the forecasting of the pandemic. Current research adopts the Medical GIS approach and incorporates critical parameters from various domain…	1	0
medrxiv	5/1/20	10.1101/2020.04.27.20082537				Mathematical Model to Study Early COVID-19 Transmission Dynamics in Sri Lanka	Background: World Health Organization declared COVID-19 as a pandemic on 11th March. Sri Lanka is currently experiencing a cluster epidemic with a specific group of overseas returnees and their contacts. The objective of this study was to develop a mathematical model to predict the epidemic in Sri Lanka incorporating measures taken for social distancing and prevention of social gatherings. Method…	1	1	0
medrxiv	5/3/20	10.1101/2020.04.29.20081174				Brazilian Modeling of COVID-19 (BRAM-COD): a Bayesian Monte Carlo approach for COVID-19 spread in a limited data set context	Background: The new coronavirus respiratory syndrome disease (COVID-19) pandemic has become a major health problem worldwide. Many attempts have been devoted to modeling the dynamics of new infection rates, death rates, and the impact of the disease on health systems and the world economy. Most of these modeling concepts use the Susceptible-Infectious-Susceptible (SIS) and Susceptible-Exposed-Inf…	1	1	0
medrxiv	5/5/20	10.1101/2020.04.29.20084236				Battling the COVID-19 Pandemic: Is Bangladesh Prepared?	Following detection of the first few COVID-19 cases in early March, Bangladesh has stepped up its efforts to strengthen capacity of the healthcare system to avert a crisis in the event of a surge in the number of cases. This paper sheds light on the preparedness of the healthcare system by examining the spatial distribution of isolation beds across districts and divisions, forecasting the number …	1	0
medrxiv	5/5/20	10.1101/2020.04.29.20084376				A novel deterministic forecast model for COVID-19 epidemic based on a single ordinary integro-differential equation	In this paper, we present a new approach to deterministic modelling of COVID-19 epidemic. Our model dynamics is expressed by a single prognostic variable in an integro-differential equation. All unknown parameters are described with a single, timedependent variable {kappa}(t). We show that our model has similarities to classic compartmental models, such as SIR, and that the variable {kappa}(t) ca…	1	1	0
medrxiv	5/2/20	10.1101/2020.04.29.20084483				A surprising formula for the spread of Covid-19 under aggressive management	We propose an algebraic-type formula that describes with high accuracy the total number of detected infections for the Covid-19 pandemic in many countries. Our 2-phase formula can be used as a powerful forecasting tool. It is based on a new theory of momentum management of epidemics; Bessel functions are employed. Its parameters are the initial transmission rate, reflecting the viral fitness and …	1	1	1	1	1	0
medrxiv	5/5/20	10.1101/2020.04.29.20084830				Mathematical model describing CoViD-19 in Sao Paulo State, Brazil - Evaluating isolation as control mechanism and forecasting epidemiological scenarios of release	We formulated a mathematical model considering young (below 60 years old) and elder (above 60 years) subpopulations to describe the introduction and dissemination of new coronavirus epidemics in the Sao Paulo State, Brazil. From the data collected in Sao Paulo State, we estimated the model parameters and calculated the basic reproduction number as R0 = 6.828. Considering isolation as a control me…	1	1	0
medrxiv	5/5/20	10.1101/2020.04.29.20085506				Three CoViD-19 Mortality Indicators for Temporal and International Comparisons	With CoViD-19 reported in 216 countries and territories, we present 3 indicators to facilitate comparative assessments of its mortality impact: (1) CCDR, a period rate for periods of any duration that remains readily comparable to the annual Crude Death Rate (CDR); (2) CCMR, an indirectly age-and-sex standardized ratio that does not require the composition of CoViD-19 deaths; (3) expected impact …	1	0
medrxiv	5/5/20	10.1101/2020.04.30.20077594				Early transmission dynamics and control of COVID-19 in a southern hemisphere setting: Lima-Peru, February 29th-March 30th, 2020 .	The COVID-19 pandemic that emerged in Wuhan China has generated substantial morbidity and mortality impact around the world during the last four months. The daily trend in reported cases has been rapidly rising in Latin America since March 2020 with the great majority of the cases reported in Brazil followed by Peru as of April 15th, 2020. Although Peru implemented a range of social distancing me…	1	0
medrxiv	5/5/20	10.1101/2020.04.30.20086538				Novel Spatiotemporal Feature Extraction Parallel Deep Neural Network for Forecasting Confirmed Cases of Coronavirus Disease 2019	The coronavirus disease 2019 pandemic continues as of March 26 and spread to Europe on approximately February 24. A report from April 29 revealed 1.26 million confirmed cases and 125 928 deaths in Europe. This study proposed a novel deep neural network framework, COVID-19Net, which parallelly combines a convolutional neural network (CNN) and bidirectional gated recurrent units (GRUs). Three Europ…	1	1	1	0
medrxiv	5/5/20	10.1101/2020.04.30.20086884				Modeling the COVID-19 outbreak in the United States	The COVID-19 contagion has developed at an alarming rate in the US and as of April 24, 2020, tens of thousands of people have already died from the disease. In the event of an outbreak like such, forecasting the extent of the mortality that will occur is crucial to aid the implementation of effective interventions. Mortality depends on two factors: the case fatality rate and the case incidence. W…	1	1	0
medrxiv	5/6/20	10.1101/2020.05.01.20087320				Correlating Covid-19 mortality and infection levels	Covid-19 deaths and positive cases show a remarkable heterogeneity across countries which cannot be easily explained on the basis of similarities or differences in the quality of healthcare, access to healthcare, testing facilities, or preventive measures such as lockdowns. Here we show that there is a distinct correlation between the mortality level and the infection level across countries, whic…	1	0
medrxiv	5/6/20	10.1101/2020.05.01.20087783				Now casting and Forecasting of COVID-19 outbreak in the National Capital Region of Delhi	Objectives: The study aimed to estimate the disease burden due to COVID-19 in the scenarios of unchecked spread and with various public health interventions in New Delhi. Methods: We adopted Susceptible, Exposed, Infected and Recovered (SEIR) model to estimate the course of COVID-19 outbreak in Delhi population and effect of public health intervention on the pandemic. We first estimated the basic…	1	1	0
medrxiv	5/6/20	10.1101/2020.05.01.20087973				COVID-19 Utilization and Resource Visualization Engine (CURVE) to Forecast In-Hospital Resources	Background: The emergence of COVID-19 has created an urgent threat to public health worldwide. With rapidly evolving demands on healthcare resources, it is imperative that healthcare systems have the ability to access real-time local data to predict, plan, and effectively manage resources. Objective: To develop an interactive COVID-19 Utilization and Resource Visualization Engine (CURVE) as a dat…	1	1	0
medrxiv	5/6/20	10.1101/2020.05.02.20088856				On the progression of COVID19 in Portugal: A comparative analysis of active cases using non-linear regression	Portugal has been portrayed as a relatively successful case in the control of the COVID-19's March 2020 outbreak in Europe due to the timely confinement measures taken. As other European Union member states, Portugal is now preparing the phased loosening of the confinement measures, starting in the beginning of May. Even so, the current data, albeit showing at least a reduction in infection rates…	1	1	0
medrxiv	5/8/20	10.1101/2020.05.02.20088989				Estimation of Transmission Potential and Severity of COVID-19 in Romania and Pakistan	During the outbreak of an epidemic, it is of immense interest to monitor the effects of containment measures and forecast of outbreak including epidemic peak. To confront the epidemic, a simple S I R model is used to simulate the number of affected patients of Coronavirus disease in Romania and Pakistan. The model captures the growth in case onsets and the estimated results are almost compatible …	1	1	0
medrxiv	5/8/20	10.1101/2020.05.03.20089615				Forecasting COVID-19 new cases in Algeria using Autoregressive fractionally integrated moving average Models (ARFIMA)	In this research, an ARFIMA model is proposed to forecast new COVID-19 cases in Algeria two weeks ahead. In the present study, public health database from Algeria health ministry has been used to build an ARFIMA model and used to forecast COVID-19 new cases in Algeria until May 11, 2020.	1	1	0
medrxiv	5/8/20	10.1101/2020.05.03.20089771				Real-time tracking and forecasting of the of COVID-19 outbreak in Kuwait: a mathematical modeling study	Kuwait has been experiencing a COVID-19 outbreak since the first imported case on Feb 24, 2020. Analysis of data from the early stage of COVID-19 outbreak in Kuwait can provide important information about the potential epidemic and healthcare burdens as well as assist in evaluating the potential impact of various outbreak control measures. Such control measures are essentially implemented to achi…	1	1	0
medrxiv	5/8/20	10.1101/2020.05.04.20079301				COVID-19 and homelessness in England: a modelling study of theCOVID-19 pandemic among people experiencing homelessness, and theimpact of a residential intervention to isolate vulnerable people andcare for people with symptoms	Background: There is an ongoing pandemic of the viral respiratory disease COVID-19. People experiencing homelessness are vulnerable to infection and severe disease. Health and housing authorities in England have developed a residential intervention that aims to isolate those vulnerable to severe disease (COVID-PROTECT) and care for people with symptoms (COVID CARE). Methods: We used a discrete-ti…	1	0
medrxiv	5/7/20	10.1101/2020.05.04.20090670				Projection of COVID-19 Cases and Deaths in the US as Individual States Re-open May 4,2020	In March and April 2020, control measures enforcing social distancing and restricting individual movement and contact were adopted across the United States in an effort to slow the spread and growth of COVID-19. However, a number of states have now begun to ease these restrictions. Here, we evaluate the effects of loosening stay-at-home orders on COVID-19 incidence and related outcomes. We use a …	1	1	0
medrxiv	5/8/20	10.1101/2020.05.04.20090951				The date predicted 200.000 cases of Covid-19 in Spain using SutteARIMA	The aim of this study is predicted 200.000 cases of Covid-19 in Spain. Covid-19 Spanish confirmed data obtained from Worldometer from 01 March 2020 - 17 April 2020. The data from 01 March 2020 - 10 April 2020 using to fitting with data from 11 April - 17 April 2020. For the evaluation of the forecasting accuracy measures, we use mean absolute percentage error (MAPE). Based on the results of Sutte…	1	1	0
medrxiv	5/8/20	10.1101/2020.05.04.20091132				Phenomenological Modelling of COVID-19 epidemics in Sri Lanka, Italy and Hebei Province of China	The COVID-19 pandemic has resulted in increasing number of infections and deaths on a daily basis. There is no specific treatment or vaccine identified and the focus has been preventive measures based on statistical and mathematical models. These have relied on analyzing the behavior of populations and characteristics of the infection and applying modelling techniques. The analysis of epidemiolog…	1	1	0
medrxiv	5/9/20	10.1101/2020.05.05.20089359				A sub-national analysis of the rate of transmission of COVID-19 in Italy	Italy was the first European country to experience sustained local transmission of COVID-19. As of 1st May 2020, the Italian health authorities reported 28,238 deaths nationally. To control the epidemic, the Italian government implemented a suite of non-pharmaceutical interventions (NPIs), including school and university closures, social distancing and full lockdown involving banning of public ga…	1	0
medrxiv	5/7/20	10.1101/2020.05.05.20091363				COVID-19 Scenarios: an interactive tool to explore the spread and associated morbidity and mortality of SARS-CoV-2	The ongoing SARS-CoV-2 pandemic has caused large outbreaks around the world and every heavily affected community has experienced a substantial strain on the health care system and a high death toll. Communities therefore have to monitor the incidence of COVID-19 carefully and attempt to project the demand for health care. To enable such projections, we have developed an interactive web applicatio…	1	1	1	1	1	0
medrxiv	5/9/20	10.1101/2020.05.05.20091520				Epidemic Situation and Forecasting of COVID-19 in Saudi Arabia using the SIR model	Background: Saudi Arabia is one of the countries affected by COVID-19 pandemic. This will lead to negative impacts in many sectors. Saudi Arabia not only plays an important role on the economical side because it is the leading country in oil production, but also because it is considered the heart of the Islamic countries. Although protective measures have been implemented in Saudi Arabia, the num…	1	1	0
medrxiv	5/8/20	10.1101/2020.05.05.20091686				Forecasting the spread of COVID-19 in Nigeria using Box-Jenkins Modeling Procedure	Abstract Objective: This study is focused on the analysis of the spread of Covid19 in Nigeria, applying statistical models and available data from the NCDC. We present an insight into the spread of Covid19 in Nigeria in order to establish a suitable prediction model, which can be applied as a decisionsupportive tool for assigning health interventions and mitigating the spread of the Covid19 infec…	1	1	0
medrxiv	5/8/20	10.1101/2020.05.05.20091827				A Noel Intervention Recurrent autoencoder for real time forecasting and non-pharmaceutical intervention selection to curb the spread of Covid-19 in the world	ABSTRACT Objective: Develop the AI and casual inference-inspired methods for forecasting and evaluating the effects of public health interventions on curbing the spread of Covid-19. Methods: We developed recurrent neural network (RNN) for modeling the transmission dynamics of the epidemics and Counterfactual-RNN (CRNN) for evaluating and exploring public health intervention strategies to slow dow…	1	1	1	0
medrxiv	5/8/20	10.1101/2020.05.05.20092593				Epidemiological Transition of Covid-19 in India from Higher to Lower HDI States and Territories: Implications for Prevention and Control	Objective: Social determinants of evolving covid-19 pandemic have not been well studied. To determine trends in transition of this epidemic in India we performed a study in states at various levels of human development index (HDI). Methods: We used publicly available data sources to track progress of covid-19 epidemic in India in different states and territories where it was reported in significa…	1	1	0
medrxiv	5/8/20	10.1101/2020.05.05.20092627				Weather Conditions and COVID-19 Transmission: Estimates and Projections	Understanding how environmental factors impact COVID-19 transmission informs global containment efforts. We studied the relative risk of COVID-19 due to weather and ambient air pollution. We estimated the daily reproduction number at 3,739 global locations, controlling for the delay between infection and detection, associating those with local weather conditions and ambient air pollution. Control…	1	1	0
medrxiv	5/8/20	10.1101/2020.05.06.20092858				Spatial Network based model forecasting transmission and control of COVID-19	The SARS-CoV-2 driven infectious novel coronavirus disease (COVID-19) has been declared a pandemic by virtue of its brutal impact on the world in terms of loss on human life, health, economy, and other crucial resources. With the aim to explore more about its aspects, we adopted the SEIQRD (Susceptible-Exposed-Infected-Quarantine-Recovered-Death) pandemic spread with a time delay on the heterogen…	1	1	0
medrxiv	5/10/20	10.1101/2020.05.06.20093062				A simple model to fit the time evolution of the daily death rate of Covid-19 in European Union countries	We suggest a minimal model to describe the evolution of daily deaths due to Covid-19 in the European Union (EU) and UK, without any epidemiological hypothesis. Assuming current lockdown conditions were to remain in place, as of May 3rd 2020, this ad hoc fitting model is forecasting a total of 204\,586 deaths in the EU. We could currently be at 2/3 of the total casualty count, and reach an overall…	1	1	1	1	1	0
medrxiv	5/11/20	10.1101/2020.05.07.20085365				THE COVID-19 FORECAST IN NORTHWEST SYRIAThe Imperative of Global Action to Avoid Catastrophe	Introduction: There is limited research on how the COVD-19 pandemic will affect countries with weakened health systems and particularly those in conflict. Syria protracted conflict has strained its health systems and caused fragmentation. In this study, we focus on northwest (NW) Syria, where recent violence has driven almost one million civilians (of the 4.17 million in the area) from their home…	1	1	0
medrxiv	5/11/20	10.1101/2020.05.08.20095059				Age-stratified model of the COVID-19 epidemic to analyze the impact of relaxing lockdown measures: nowcasting and forecasting for Switzerland	Compartmental models enable the analysis and prediction of an epidemic including the number of infected, hospitalized and deceased individuals in a population. They allow for computational case studies on non-pharmaceutical interventions thereby providing an important basis for policy makers. While research is ongoing on the transmission dynamics of the SARS-CoV-2 coronavirus, it is important to …	1	1	0
medrxiv	5/13/20	10.1101/2020.05.08.20095794				The Epidemiology of COVID-19 and applying Non Pharmaceutical interventions by using the Susceptible, Infectious Recovered epidemiological Model in Pakistan.	Introduction: The COVID-19 is caused by the virus known as sever acute respiratory syndrome corona virus 2 (SARS-CoV-2) having the common symptoms such as Flue, fever, dry cough and shortness of breath. The first case was reported in WUHAN city china in December 2019 and it spread to the whole world, WHO declared as world pandemic on 11th march 2020. SIR Epidemiological Model: The first case in P…	1	1	0
medrxiv	5/11/20	10.1101/2020.05.08.20095869				Prediction of 2019-nCov in Italy based on PSO and inversion analysis	Although China achieved an early victory of controlling the novel coronavirus (2019-nCov), the overseas situation is overwhelming negative, especially in Italy. Up to March 11, 2020, 2019-nCov thoroughly broke out in Italy with over 10,000 confirmed cases notwithstanding the gradually block of the country since March 9, 2020. Estimation of possible infection population and prospective suggestion …	1	1	0
medrxiv	5/13/20	10.1101/2020.05.08.20095877				Forecasting Transmission Dynamics of COVID-19 Epidemic in India under Various Containment Measures- A Time-Dependent State-Space SIR Approach	Objectives Our primary objective is to predict the dynamics of COVID-19 epidemic in India while adjusting for the effects of various progressively implemented containment measures. Apart from forecasting the major turning points and parameters associated with the epidemic, we intend to provide an epidemiological assessment of the impact of these containment measures in India. Methods We propose a…	1	1	0
medrxiv	5/13/20	10.1101/2020.05.08.20096008				CoViD-19 Epidemic in India and Projections: Is Relief in Sight?	Background: Projection of cases and deaths in an epidemic such as CoViD-19 is hazardous and the early projections were way-off the actual pattern. However, we now have actual data for more than 50 consecutive days in India that can be effectively used for projection. Methods: We closely track the trend and use the same pattern for projection. We call this Empirical Model. We also fit a Theoretica…	1	1	0
medrxiv	5/11/20	10.1101/2020.05.10.20083683				Predictions of COVID-19 dynamics in the UK: short-term forecasting and analysis of potential exit strategies	Background: Efforts to suppress transmission of SARS-CoV-2 in the UK have seen non-pharmaceutical interventions being invoked. The most severe measures to date include all restaurants, pubs and cafes being ordered to close on 20th March, followed by a """"""""stay at home"""""""" order on the 23rd March and the closure of all non-essential retail outlets for an indefinite period. Government agenc…	1	1	0
medrxiv	5/15/20	10.1101/2020.05.10.20086504				Modeling COVID 19 in the Basque Country: from introduction to control measure response	In March 2020, a multidisciplinary task force (so-called Basque Modelling Task Force, BMTF) was created to assist the Basque Health managers and the Basque Government during the COVID-19 responses. BMTF is a modeling team, working on different approaches, including statistical methods and artificial intelligence. In this paper we describe and present the results obtained by a new stochastic SHARU…	1	1	0
medrxiv	5/14/20	10.1101/2020.05.10.20097295				COVID-19: Easing the coronavirus lockdowns with caution	Background: The spread of the novel severe acute respiratory syndrome coronavirus (SARS-CoV-2) has reached a global level, creating a pandemic. The government of various countries, their citizens, politicians, and business owners are worried about the unavoidable economic impacts of this pandemic. Therefore, there is an eagerness for the pandemic peaking. Objectives: This study uses an objective …	1	1	1	1	1	0
medrxiv	5/18/20	10.1101/2020.05.11.20097865				MODELING COVID19 IN INDIA (MAR 3 - MAY 7, 2020): HOW FLAT IS FLAT, AND OTHER HARD FACTS	A time-series model was developed for Number of Total Infected Cases in India, using data from Mar 3 to May 7, 2020. Two models developed in the early phases were discarded when they lost statistical validity, The third, current, model is a 3rd-degree polynomial that has remained stable over the last 30 days (since Apr 8), with R2 > 0.998 consistently. This model is used to forecast Total Covid c…	1	1	0
medrxiv	5/14/20	10.1101/2020.05.11.20097972				Estimating and forecasting COVID-19 attack rates and mortality	{We describe a model for estimating past and current infections as well as future deaths due to the ongoing COVID-19 pandemic. The model does not use confirmed case numbers and is based instead on recorded numbers of deaths and on the age-specific population distribution. A regularized deconvolution technique is used to infer past infections from recorded deaths. Forecasting is based on a compart…	1	1	1	1	1	0
medrxiv	5/14/20	10.1101/2020.05.11.20098004				COVID-19 Pandemic in Pakistan: Stages and Recommendations	We present a real-time forecast of COVID-19 in Pakistan that is important for decision-making to control the spread of the pandemic in the country. The study helps to develop an accurate plan to eradicate the COVID-19 by taking calculated steps at the appropriate time, that are crucial in the absence of a tested medicine. We use four phenomenological mathematical models, namely Discrete Exponenti…	1	1	0
medrxiv	5/18/20	10.1101/2020.05.11.20098392				Forecasting Covid-19 dynamics in Brazil: a data driven approach	This paper has a twofold contribution. The first is a data driven approach for predicting the Covid-19 pandemic dynamics, based on data from more advanced countries. The second is to report and discuss the results obtained with this approach for Brazilian states, as of May 4th, 2020. We start by presenting preliminary results obtained by training an LSTM-SAE network, which are somewhat disappoint…	1	1	0
medrxiv	5/18/20	10.1101/2020.05.11.20098517				An SEIARD epidemic model for COVID-19 in Mexico: mathematical analysis and state-level forecast	We propose an SEIARD mathematical model to investigate the current outbreak of coronavirus disease (COVID-19) in Mexico. Our model incorporates the asymptomatic infected individuals, who represent the majority of the infected population (with symptoms or not) and could play an important role in spreading the virus without any knowledge. We calculate the basic reproduction number (R0) via the next…	1	1	0
medrxiv	5/13/20	10.1101/2020.05.11.20098681				Studying the progress of COVID-19 outbreak in India using SIRD model	We explore a standard epidemiological model, known as the SIRD model, to study the COVID-19 infection in India, and a few other countries around the world. We use (a) the stable cumulative infection of various countries and (b) the number of infection versus the tests carried out to evaluate the model. The time-dependent infection rate is set in the model to obtain the best fit with the available…	1	1	0
medrxiv	5/18/20	10.1101/2020.05.11.20098798				Empirical Model of Spring 2020 Decrease in Daily Confirmed COVID-19 Cases in King County, Washington	Projections of the near future of daily case incidence of COVID-19 in King County are valuable for informing public policy. Projections made with the latest data may be better for some purposes than projections based on older data freezes of more reliable data. Incidence-count half-life (t1/2) is a better statistic for many purposes than reproductive rate (R). Currently, an empirical fit to King …	1	1	0
medrxiv	5/13/20	10.1101/2020.05.12.20092270				Planning phase-2 for the endoscopic units in Northern Italy after COVID-19 lockdown: an exit strategy with a lot of critical issues and a few opportunities.	Background and aims: Restarting activity in Endoscopic Departments (ED) after COVID-19 lockdown raises critical issues. This survey investigates strategies and uncertainties on resumption of elective activity. Methods: Directors of 55 EDs in Northern Italy received a questionnaire focusing on the impact of pandemic on activity and organization and on the resources available at re-opening. A secti…	1	1	0
medrxiv	5/18/20	10.1101/2020.05.12.20096792				On the heterogeneity of infections, containment measures and the preliminary forecast of COVID-19 epidemic	As of May 1, 2020, there had been over three million of officially confirmed cases of novel coronavirus (COVID-19) infections reported worldwide. The pandemic originated from a severe acute respiratory syndrome coronavirus 2 (SARSCoV-2), a virus similar to severe acute respiratory syndrome (SARS). The dynamics of the pathogen incurred the incidence of the unidentified cases that were potentially …	1	1	0
medrxiv	5/19/20	10.1101/2020.05.12.20098996				The Clinical and Economic Value of a Successful Shutdown During the SARS-CoV-2 Pandemic in Germany	Background and aim: Given a potential surge of COVID-19 cases in Germany, the federal government and the federal states have ordered a shutdown of businesses and social activities. An important purpose of the shutdown is to avoid overstretching intensive care unit (ICU) capacity (flattening the curve). The aim of this study was to determine the clinical and economic value of a successful shutdown…	1	0
medrxiv	5/19/20	10.1101/2020.05.12.20099044				Forecasting the COVID-19 Pandemic with Climate Variables for Top Five Burdening and Three South Asian Countries	Background: The novel coronavirus (COVID-19) is now in a horrific situation around the world. Prediction about the number of infected and death cases may help to take immediate action to prevent the epidemic as well as control the situation of a country. The ongoing debate about the climate factors may need more validation with more studies. The climate factors of the top-five affected countries …	1	1	1	1	1	0
medrxiv	5/17/20	10.1101/2020.05.12.20099184				Modelling and data-based analysis of COVID-19 outbreak in India : a study on impact of social distancing measures	In this manuscript, we model and visualize the region-wise trends of the evolution to COVID-19 infections employing a SIR epidemiological model. The SIR dynamics are expressed using stochastic differential equations. We first optimize the parameters of the model using RMSE as loss function on the available data using L-BFGS-B gradient descent optimisation to minimise this loss function. This help…	1	1	0
medrxiv	5/17/20	10.1101/2020.05.12.20099192				FORECASTING COVID-19 PANDEMIC: A DATA-DRIVEN ANALYSIS	In this paper, a new Susceptible-Exposed-Symptomatic Infectious-Asymptomatic Infectious-Quarantined-Hospitalized-Recovered-Dead (SEIDIUQHRD) deterministic compartmental model has been proposed and calibrated for describing the transmission dynamics of the novel coronavirus disease (COVID-19). A calibration process is executed through the solution of an inverse problem with the help of a Trust-Reg…	1	1	1	1	1	0
medrxiv	5/18/20	10.1101/2020.05.13.20098186				Excess Out-Of-Hospital Mortality and Declining Oxygen Saturation Documented by EMS During the COVID-19 Crisis in Tijuana, Mexico	Objective: Emergency medical services (EMS) may serve as a key source of rapid data about the evolving health of COVID-19 affected populations. A study in Italy reported that EMS-documented out-of-hospital cardiac arrest rose by 58% during the peak-epidemic. EMS and hospital reports from several countries have suggested that silent hypoxemia-low oxygen saturation (SpO2) in the absence of dyspnea-…	1	0
medrxiv	5/16/20	10.1101/2020.05.13.20099838				COVID-19 Healthcare Demand Projections: Arizona	Beginning in March 2020, the United States emerged as the global epicenter for COVID-19 cases. In the ensuing weeks, American jurisdictions attempted to manage disease spread on a regional basis using non-pharmaceutical interventions (i.e. social distancing), as uneven disease burden across the expansive geography of the United States exerted different implications for policy management in differ…	1	1	0
medrxiv	5/16/20	10.1101/2020.05.13.20100545				Forecasting undetected COVID-19 cases in Small Island Developing States using Bayesian approach	In dealing with the COVID-19, the fundamental question is how many actually undetected cases are going around regarding the capabilities of current health systems to contain the virus?. Due to a large number of asymptomatic cases, most COVID-19 cases are possibly undetected. For that reason, this study aims to provide an e[ff]icient, versatile, easy to compute, and robust estimator for the number…	1	1	0
medrxiv	5/20/20	10.1101/2020.05.13.20100784				Predicting SARS-CoV-2 infection trend using technical analysis indicators	COVID-19 pandemic is a global emergency caused by SARS-CoV-2 infection. Without efficacious antiviral drugs or vaccines available, mass quarantine has been the main strategy adopted by governments to contain the virus spread. This has led to a significant reduction in the number of infected people and deaths and to a diminished pressure over the health care system. However, an economic depression…	1	1	0
medrxiv	5/16/20	10.1101/2020.05.13.20101022				Analysis of the time and age dependence of the case fatality ratio for COVID-19 in 7 countries with a high total to positive test ratio suggests that the true CFR may be significantly underestimated for the United States in current models	Background. Knowing the true infected and symptomatic case fatality ratios (IFR and CFR) for COVID-19 is of high importance for epidemiological model projections. A large correction factor is usually applied for missed cases. For the United State reported CFR of 5.96%, the estimated IFR values are 10-50-fold lower, justified by early reported CFR values of 0.1% to 0.5% in countries with more exte…	1	1	1	0
medrxiv	5/19/20	10.1101/2020.05.13.20101303				An integrated deterministic-stochastic approach for predicting the long-term trajectories of COVID-19	The ongoing COVID-19 pandemic is one of the major health emergencies in decades that affected almost every country in the world. As of May 10, 2020, it has caused an outbreak with more than 41,78,000 confirmed infections and more than 2,83,000 reported deaths globally. Due to the unavailability of an effective treatment (or vaccine) and insufficient evidence regarding the transmission mechanism o…	1	1	0
medrxiv	5/19/20	10.1101/2020.05.14.20100537				Projecting Demand-Supply Gap of Hospital Capacity in India in the face of COVID-19 pandemic using Age-Structured Deterministic SEIR model	BACKGROUND: Due to uncertainties encompassing the transmission dynamics of COVID-19, mathematical models informing the trajectory of disease are being proposed throughout the world. Current pandemic is also characterized by surge in hospitalizations which has overwhelmed even the most resilient health systems. Therefore, it is imperative to assess supply side preparedness in tandem with demand pr…	1	1	0
medrxiv	5/19/20	10.1101/2020.05.14.20101725				COVID-19 Epidemic Forecast in Different States of India using SIR Model	The epidemiological data up to 12th May 2020 for India and its 24 states has been used to predict COVID-19 outbreak within classical SIR (Susceptible-Infected-Recovered) model. The basic reproduction number R0 of India is calculated to be 1.15, whereas for various states it ranges from 1.03 in Uttarakhand to 7.92 in Bihar. The statistical parameters for most of the states indicates the high signi…	1	1	0
medrxiv	5/18/20	10.1101/2020.05.14.20102541				How well can we forecast the COVID-19 pandemic with curve fitting and recurrent neural networks?	Predictions of the COVID-19 pandemic in USA are compared using curve fitting and various recurrent neural networks (RNNs) including the standard long short-term memory (LSTM) RNN and 10 types of slim LSTM RNNs. The curve fitting method predicts the pandemic would end in early summer but the exact date and scale vary with the evolving data used for fitting. All LSTM RNNs result in short-term (8 to…	1	1	0
medrxiv	5/18/20	10.1101/2020.05.15.20102608				Fusing a Bayesian case velocity model with random forest for predicting COVID-19 in the U.S.	Predictions of COVID-19 case growth and mortality are critical to the decisions of political leaders, businesses, and individuals grappling with the pandemic. This predictive task is challenging due to the novelty of the virus, limited data, and dynamic political and societal responses. We embed a Bayesian nonlinear mixed model and a random forest algorithm within an epidemiological compartmental…	1	1	0
medrxiv	5/18/20	10.1101/2020.05.15.20102640				Forecasting COVID-19 pandemic Severity in Asia	Four months into the ongoing novel coronavirus disease 2019 (COVID-19) pandemic, this work provides a simple and direct projection of the outbreak spreading potential and the pandemic cessation dates in China, Iran, the Philippines and Taiwan, using the generalized logistic model (GLM). The short-term predicted number of cumulative COVID-19 cases matched the confirmed reports of those who were in…	1	1	0
medrxiv	5/18/20	10.1101/2020.05.15.20102764				Impact of relaxing Covid-19 social distancing measures on rural North Wales: a simulation analysis	Background: Social distancing policies aimed to limit Covid-19 are gradually being relaxed as nationally reported peaks in incident cases are passed. Population density is an important driver of national incidence rates; however peak incidences in rural regions may lag national figures by several weeks. We aimed to forecast the impact of relaxed social distancing rules on rural North Wales. Metho…	1	1	0
medrxiv	5/18/20	10.1101/2020.05.15.20103028				Progression of COVID-19 in Indian States - Forecasting Endpoints Using SIR and Logistic Growth Models	COVID-19 has led to the most widespread public health crisis in recent history. The first case of the disease was detected in India on 31 January 2019, and confirmed cases stand at 74,281 as of 13 May 2020. Mathematical modeling can be utilized to forecast the final numbers as well as the endpoint of the disease in India and its states, as well as assess the impact of social distancing measures. …	1	1	0
medrxiv	5/18/20	10.1101/2020.05.15.20103069				Early transmission dynamics of COVID-19 in Chile: From sub-exponential ascending growth dynamics to a stationary disease wave, March-April, 2020	The COVID-19 pandemic reached Latin America in February 2020, with the first case in Chile identified on March 3rd, 2020. Since then Chile has accumulated a total of 14365 cases as of April 28th, 2020. We estimate the reproduction number during the early transmission phase in Chile and study the effectiveness of control interventions by conducting short-term forecasts based on early transmission …	1	1	0
medrxiv	5/20/20	10.1101/2020.05.15.20103259				Monitoring the evolution of the COVID-19 pandemic in China, South Korea, Italy and USA through the net relative rate of infection of the total number of confirmed cases	Managing the COVID-19 pandemic in the middle of the events requires real-time monitoring of its evolution to perform analyses of containment actions and to project near future scenarios. This work proposes a scheme to monitor the temporal evolution of the COVID-19 pandemic using the time series of its total number of confirmed cases in a given region. The monitored parameter is the spread rate ob…	1	1	0
medrxiv	5/20/20	10.1101/2020.05.16.20103895				Time series forecasting of COVID-19 confirmed cases with ARIMA model in the South East Asian countries of India and Thailand: a comparative case study	Abstract: Background: As economic burden makes it increasingly difficult for countries to continue imposing control measures, it is vital for countries to make predictions using time series forecasting before making decisions on lifting the restrictions. Aim: Since apparent differences were noted in the disease transmission between the two South East Asian countries of India and Thailand, the stu…	1	1	0
medrxiv	5/20/20	10.1101/2020.05.16.20104133				Predicting the COVID-19 positive cases in India with concern to Lockdown by using Mathematical and Machine Learning based Models	In this study, we analyze the number of infected positive cases of COVID-19 outbreak with concern to lockdown in India in the time window of February 11th 2020 to Jun 30th 2020. The first case in India was reported in Kerala on January 30th 2020. To break the chain of spreading, Government announced a nationwide lockdown on March 24th 2020, which is increased two times. The Ongoing lockdown 3.0 i…	1	1	0
medrxiv	5/20/20	10.1101/2020.05.16.20104182				COVID-19 Infection Forecasting based on Deep Learning in Iran	Since December 2019 coronavirus disease (COVID-19) is outbreak from China and infected more than 4,666,000 people and caused thousands of deaths. Unfortunately, the infection numbers and deaths are still increasing rapidly which has put the world on the catastrophic abyss edge. Application of artificial intelligence and spatiotemporal distribution techniques can play a key role to infection forec…	1	1	0
medrxiv	5/20/20	10.1101/2020.05.16.20104430				A Real-Time Statistical Model for Tracking and Forecasting COVID-19 Deaths, Prevalence and Incidence	Background: Pandemics do not occur frequently and when they do there is a paucity of forecasting tools that could help drive government responses to mitigate worst outcomes. Here we provide a forecasting model that is based on measurable variables and that strives for simplicity over complexity to obtain stable convergent forecasts of death, prevalence, incidence, and safe days for social easing.…	1	1	1	1	1	0
medrxiv	5/22/20	10.1101/2020.05.17.20104588				COVID 19: Real-time Forecasts of Confirmed Cases, Active Cases, and Health Infrastructure Requirements for India and its Majorly Affected States using the ARIMA model.	Background: COVID-19 is an emerging infectious disease which has been declared a Pandemic by the World Health Organization (WHO) on March 11 2020. This pandemic has spread over the world in more than 200 countries. India is also adversely affected by this pandemic, and there are no signs of slowing down of the virus in coming time. The absence of a vaccine for COVID-19 is making the situation wor…	1	1	0
medrxiv	5/21/20	10.1101/2020.05.17.20104810				Prediction of the coronavirus epidemic prevalence inquarantine conditions based on an approximate calculation model	A calculation model for predicting the spread of the COVID-19 epidemic under quarantine conditions is proposed. The obtained simple analytical ratios allow estimating the factors determining the intensity of the infection spread, including changing requirements for quarantine severity. The presented method of forecasting allows to calculate both the total number of infected persons and the number…	1	1	0
medrxiv	5/21/20	10.1101/2020.05.17.20104885				Extension of a SIR model for modelling the propagation of Covid-19 in several countries.	Background Several epidemiologic models have been published to forecast the spread of the COVID-19 pandemic yet there are still uncertainties regarding their accuracy. We report the main features of the development of a novel freely accessible model intended to urgently help researchers and decision makers to predict the evolution of the pandemic in their country. Methods and findings We built a …	1	1	1	1	0	0
medrxiv	5/21/20	10.1101/2020.05.18.20105411				Dynamical model for social distancing in the U.S. during the COVID-19 epidemic	Background Social distancing has led to a flattening of the curve in many states across the U.S. This is part of a novel, massive, global social experiment which has served to mitigate the pandemic in the absence of a vaccine or effective anti-viral drugs. Hence it is important to be able to forecast hospitalizations reasonably accurately. Methods We propose on phenomenological grounds a generali…	1	1	0
medrxiv	5/21/20	10.1101/2020.05.18.20105577				A Machine Learning Solution Framework for Combatting COVID-19 in Smart Cities from Multiple Dimensions	The spread of COVID-19 across the world continue as efforts are been made from multi-dimension to curtail it is spread and provide treatment. The COVID-19 triggered partial and full lockdown across the globe in an effort to prevent it is spread. The COVID-19 causes serious fatalities with United States of America recording over 3,000 deaths within 24 hours, the highest in the world for a single d…	1	1	0
medrxiv	5/26/20	10.1101/2020.05.18.20106146				Forecasting COVID-19 cases and deaths in epidemic-mitigating European countries by Richards function-based regression analyses	The COVID-19 pandemic has hit many countries, and in some European countries it has been mitigated since April. Here we applied Richards function to simulate and forecast the course of COVID-19 epidemics in Italy, Spain, France, Germany, Turkey, Belgium, Ireland, Netherlands, Portugal and Switzerland. Potential total COVID-19 confirmed cases in these countries were estimated to be 240400{+/-}1300…	1	1	1	0
medrxiv	5/22/20	10.1101/2020.05.20.20103200				The Hybrid Forecasting Method SVR-ESAR forCovid-19	We know that SARS-Cov2 produces the new COVID-19 disease, which is one of the most dangerous pandemics of modern times. This pandemic has critical health and economic consequences, and even the health services of the large, powerful nations may be saturated. Thus, forecasting the number of infected persons in any country is essential for controlling the situation. In the literature, different for…	1	1	0
medrxiv	5/22/20	10.1101/2020.05.20.20103887				COVID-19 case forecasting model for Sri Lanka based on Stringency Index	Introduction Sri Lanka has been able to contain COVID-19 transmission through very stringent suppression measures implemented from the onset. The country had been under a strict lockdown since 20 March 2020, and currently the lockdown is being relaxed gradually. The objective of this paper is to describe a projection model for COVID-19 cases in Sri Lanka applied to different scenarios after locko…	1	1	0
medrxiv	5/25/20	10.1101/2020.05.20.20107540				Modelling of Covid-19 cases in India using Regression and Time Series models	In this article, we analyze the growth pattern of Covid-19 pandemic in India from March 4th to May 15th using regression analysis (exponential and polynomial), auto-regressive integrated moving averages (ARIMA) model as well as Exponential Smoothing and Holt-Winters models. We found that the growth of Covid-19 cases follows a power regime of (t2,t..)after the exponential growth. We have found the…	1	1	0
medrxiv	5/25/20	10.1101/2020.05.20.20107912				Quantifying Effects, Forecasting Releases, and Herd Immunity of the Covid-19 Epidemic in S. Paulo, Brazil	A simple and well known epidemiological deterministic model was selected to estimate the main results for the basic dynamics of the Covid-19 epidemic breakout in the city of S. Paulo, Brazil. The methodology employed the SEIR Model to characterize the epidemics outbreak and future outcomes. A time-dependent incidence weight on the SEIR reproductive basic number accounts for local Mitigation Polic…	1	1	0
medrxiv	5/23/20	10.1101/2020.05.20.20108241				Estimating the size of the COVID-19 outbreak in Italy: Application of an exponential decay model to the weighted and cumulative average daily growth rate	To estimate the size of the novel coronavirus (COVID-19) outbreak in Italy, this paper introduces the cumulated and weighted average daily growth rate (WR) to evaluate an epidemic curve, On the basis of an exponential decay model (EDM), we provide estimations of the WR in four-time intervals from February 27 to April 07, 2020. By calibrating the parameters of the EDM to the reported data in Hubei…	1	1	0
medrxiv	5/23/20	10.1101/2020.05.21.20108753				Forecasting trajectories of an emerging epidemic with mathematical modeling in an online dashboard: The case of COVID-19	We offer an efficient mathematical model for forecasting the course of an emerging epidemic, with COVID-19 as a use case. We predict the future course of confirmed cases in a number of countries, and present the results in a modern online dashboard, updated daily and accessible to the public.	1	1	1	1	0
medrxiv	5/23/20	10.1101/2020.05.21.20109405				Time Dynamics of COVID-19	We apply tools from functional data analysis to model cumulative trajectories of COVID-19 cases across countries, establishing a framework for quantifying and comparing cases and deaths across countries longitudinally. It emerges that a country's trajectory during an initial first month """"""""priming period"""""""" largely determines how the situation unfolds subsequently. We also propose a met…	1	0
medrxiv	5/23/20	10.1101/2020.05.21.20109520				Modeling the COVID-19 outbreak in Ecuador: Is it the right time to lift social distancing containment measures?	Objective. Model the effect of partial and full reversal of containment measures on COVID-19 morbidity and mortality in Ecuador. Methods. Susceptible, Infected, Recovered (SIR) models were used to simulate the transmission dynamics of COVID-19 before and after the implementation (and reversal) of containment measures. A Healthcare Compartmental Epidemic Model (HeCEM), which accounts for Hospital …	1	1	0
medrxiv	5/25/20	10.1101/2020.05.22.20110254				Flattening the COVID 19 curve in susceptible forest indigenous tribes using SIR model	COVID 19 is a global threat and globally spreading. The international cooperation involving indigenous peoples and local communities is urgently required in joint prevention to control the epidemic. Currently, many indigenous populations are continuing to face COVID 19. This study is concerned about the dynamic of COVID 19 pandemic among indigenous populations living in the remote Amazon rainfore…	1	1	0
medrxiv	5/26/20	10.1101/2020.05.23.20105643				Is there hope for the Hajj? Using the SIR Model to Forecast COVID-19 Progression in the City of Makkah	Abstract: Background: The Hajj is the largest annual gathering in the world, and it is a very important event for every Muslim. Makkah annually receives three million pilgrims who perform Hajj. Although precautionary measures have been taken in Saudi Arabia to slow down the spread of COVID-19, such as locking down the most affected cities, practicing social distancing, and applying the infection-…	1	1	0
medrxiv	5/26/20	10.1101/2020.05.23.20110189				Explainable machine learning models to understand determinants of COVID-19 mortality in the United States	COVID-19 mortality is now the leading cause of death per day in the United States,ranking higher than heart disease and cancer.Multiple projection models have been built and used to understand the prevalence of disease and anticipated mortality.These models take into account various epidemiologic factors of disease spread and more recently some of the mitigation measures.The authors developed a d…	1	1	0
medrxiv	5/26/20	10.1101/2020.05.23.20111039				Worldwide and Regional Forecasting of Coronavirus (Covid-19) Spread using a Deep Learning Model	In December 2019, Covid-19 epidemic was identified in Wuhan, China. Covid-19 may cause fatality especially among elderly, and people with chronic health problems. After human to human transmissions of the disease, it has rapidly spread throughout China, and then the outbreak has reached to neighboring countries in Asia. Now, the spread of the virus is accelerating in the world, and increasing num…	1	1	1	1	1	0
medrxiv	5/26/20	10.1101/2020.05.23.20111179				On the COVID-19 Pandemic in Indian State of Maharashtra: Forecasting & Effect of different parameters	This work details the outbreak and factors affecting the spread of novel coronavirus (COVID-19) in the Indian state of Maharashtra, which is considered as one of the most massive and deadly pandemic outbreaks. Observational data collected between 14 March 2020 and 4 May 2020 is statistically analyzed to determine the nonlinear behaviour of the epidemic. It is followed by validating predicted resu…	1	1	0
medrxiv	5/26/20	10.1101/2020.05.23.20111294				Predicting COVID-19 spread and public health needs to contain the pandemic in West-Africa	The novel coronavirus (COVID-19) pandemic is causing devastating demographic, social, and economic damage globally. Understanding current patterns of the pandemic spread and forecasting its long-term trajectory is essential in guiding policies aimed at curtailing the pandemic. This is particularly important in regions with weak economies and fragile health care systems such as West-Africa. We for…	1	1	1	1	0
medrxiv	5/26/20	10.1101/2020.05.24.20111872				Predicting COVID-19 Pandemic in Saudi Arabia Using Modified Singular Spectrum Analysis	This research presents a modified Singular Spectrum Analysis (SSA) approach for the analysis of COVID-19 in Saudi Arabia. We have proposed this approach and developed it in [1,2,3] for separability and grouping step in SSA, which plays an important role for reconstruction and forecasting in the SSA. The modified SSA mainly enables us to identify the number of the interpretable components required…	1	1	0
medrxiv	5/25/20	10.1101/2020.05.24.20111989				Epidemic Model Guided Machine Learning for COVID-19 Forecasts in the United States	We propose a new epidemic model (SuEIR) for forecasting the spread of COVID-19, including numbers of confirmed and fatality cases at national and state levels in the United States. Specifically, the SuEIR model is a variant of the SEIR model by taking into account the untested/unreported cases of COVID-19, and trained by machine learning algorithms based on the reported historical data. Besides p…	1	1	0
medrxiv	5/25/20	10.1101/2020.05.24.20112045				Reaching collective immunity for COVID-19: an estimate with a heterogeneous model based on the data for Italy	Background. At the current stage of COVID-19 pandemic, forecasts become particularly important regarding the possibility that the total incidence could reach the level where the disease stops spreading because a considerable portion of the population has become immune and collective immunity could be reached. Such forecasts are valuable because the currently undertaken restrictive measures preven…	1	0
medrxiv	5/30/20	10.1101/2020.05.24.20112292				A Simple Method of Finding an Approximate Pattern of the COVID-19 Spread	ABSTRACT We are going to show that the pattern of spread of COVID-19 outside China is not monotonic. We have considered the data outside China because we are going to study the data starting from March 21, and by that time the spread had almost come to a stop in China. We have used for our analysis data on total cases outside China till April 25, 2020, and data from April 26 to April 30 for compa…	1	1	0
medrxiv	5/25/20	10.1101/2020.05.25.20112482				Modeling the Dynamics of the COVID-19 Population in Australia: A Probabilistic Analysis	The novel Corona Virus COVID-19 arrived on Australian shores around 25 January 2020. This paper presents a novel method of dynamically modeling and forecasting the COVID-19 pandemic in Australia with a high degree of accuracy and in a timely manner using limited data; a valuable resource that can be used to guide government decision-making on societal restrictions on a daily and/or weekly basis. …	1	1	0
medrxiv	5/27/20	10.1101/2020.05.26.20098244				Rapid assessment of the impact of lockdown on the COVID-19 epidemic in Portugal	Background: Portugal took early action to control the COVID19 epidemic, imposing a lockdown on March 16 when it recorded only 62 cases of COVID-19 per million inhabitants and no reported deaths. The Portuguese people complied quickly, reducing their overall mobility by 80% . We estimate the impact of the lockdown in Portugal in terms of reducing burden on the health service. Methods: Using public…	1	1	0
medrxiv	5/27/20	10.1101/2020.05.26.20111617				Mobility-Guided Modeling of the COVID-19 Pandemic in Metro Manila	COVID-19 is a novel respiratory disease first identified in Wuhan, China, that is caused by the novel coronavirus, SARS-CoV-2. To better understand the dynamics of the COVID-19 pandemic in the Philippines, we have used real-time mobility data to modify the DELPHI Epidemiological Model recently developed at M.I.T., to simulate the pandemic in Metro Manila. We have chosen to focus on the National C…	1	1	0
medrxiv	5/29/20	10.1101/2020.05.26.20112458				Forecasting COVID-19 pandemic in Poland according to government regulations and people behavior	The coronavirus disease 2019 (COVID-19) outbreak is a worldwide pandemic problem that started in China in December 2019 and within a few months spread to all continents. Very high infectivity of SARS-CoV-2 virus and substantial disease severity caused medical care capacity shortage in many countries. Therefore, real-time epidemic forecasting of the COVID-19 is useful to plan public health strateg…	1	1	0
medrxiv	6/2/20	10.1101/2020.05.26.20113399				COVID-19 Trend and Forecast in India: A Joinpoint Regression Analysis	This paper analyses the trend in daily reported confirmed cases of COVID-19 in India using joinpoint regression analysis. The analysis reveals that there has been little impact of the nation-wide lockdown and subsequent extension on the progress of the COVID-19 epidemic in the country and there is no empirical evidence to suggest that relaxations under the third and the fourth phase of the lockdo…	1	1	0
medrxiv	5/27/20	10.1101/2020.05.26.20113522				Adding Structure to Statistics: A Study on COVID-19 Dynamics in India	This study pertains to COVID-19 in India, and begins by uncovering the statistical relationship between three time series- number of cases, number of deaths, and number of tests each day, using structural vector autoregression. Further, impulse responses of the number of tests are studied, showing that doubling testing levels results in identifying 13.84% more cases. Effect of temperature is nega…	1	1	0
medrxiv	5/29/20	10.1101/2020.05.26.20113993				Forecasting the Spread of COVID-19 under Different Reopening Strategies	We combine COVID-19 case data with demographic and mobility data to estimate a modified susceptible-infected-recovered (SIR) model for the spread of this disease in the United States. We find that the incidence of infectious COVID-19 individuals has a concave effect on contagion, as would be expected if people have inter-related social networks. We also demonstrate that social distancing and popu…	1	1	0
medrxiv	5/28/20	10.1101/2020.05.27.20114330				Safety Stock: Predicting demand on the supply chain in Brazilian hospitals during the COVID-19 pandemic	Background: Many challenges lie ahead for COVID-19, not only related to the acceleration of the pandemic, but also to the prediction of the hospital's personal protective equipment to accommodate the explosive demand. Due to the situation of uncertainty, the hospital administration encourages the excess stock of these materials, causing excess products in some hospitals, but shortages in others. …	1	1	0
medrxiv	5/29/20	10.1101/2020.05.27.20114868				A reductive analysis of a compartmental model for COVID-19: data assimilation andforecasting for the United Kingdom	We introduce a deterministic model that partitions the total population into the susceptible, infected, quarantined, and those traced after exposure, recovered and the deceased. We introduce the concept of 'accessible population for transmission of the disease', which can be a small fraction of the total population, for instance when interventions are in force. This assumption, together with the …	1	1	0
medrxiv	5/29/20	10.1101/2020.05.27.20115212				Monitoring and forecasting the number of reported and unreported cases of the COVID-19 epidemic in Brazil using Particle Filter	In this paper, we combine algorithm of Liu & West for the Particle Filter (PF) with SIRU-type epidemic model to monitor and forecast cases of Covid-19 in Brazil from February up to September. We filter the number of cumulative reported cases and estimate model parameters and more importantly unreported infectious cases (asymptomatic and symptomatic infectious individuals). The parameters under st…	1	1	0
medrxiv	6/2/20	10.1101/2020.05.27.20115238				A SYSTEMATIC ANALYSIS OF THE TIME COURSE TO DEVELOP TREATMENTS FOR COVID-19	ABSTRACT Background. The spread of COVID-19 from Wuhan in China throughout the world has been alarmingly rapid. Epidemiologic techniques succeeded in containing the disease in China, but efforts were not as successful in the rest of the world, particularly the United States where there have been 1,592, 599 cases with 95,863 deaths as of May 25, 2020. Projections are for continued new infections a…	1	0
medrxiv	5/30/20	10.1101/2020.05.28.20115642				Spread of COVID-19 through Georgia, USA. Near-term projections and impacts of social distancing via a metapopulation model	Epidemiological forecasts of COVID-19 spread at the country and/or state level have helped shape public health interventions. However, such models leave a scale-gap between the spatial resolution of actionable information (i.e. the county or city level) and that of modeled viral spread. States and nations are not spatially homogeneous and different areas may vary in disease risk and severity. For…	1	1	0
medrxiv	5/30/20	10.1101/2020.05.28.20115980				Restarting after COVID-19: A Data-driven Evaluation of Opening Scenarios	To contain the COVID-19 pandemic, several governments introduced strict Non-Pharmaceutical Interventions (NPI) that restricted movement, public gatherings, national and international travel, and shut down large parts of the economy. Yet, the impact of the enforcement and subsequent loosening of these policies on the spread of COVID-19 is not well understood. Accordingly, we measure the impact of …	1	1	0
medrxiv	6/2/20	10.1101/2020.05.29.20113571				A Time-Dependent SEIRD Model for Forecasting the COVID-19 Transmission Dynamics	The spread of a disease caused by a virus can happen through human tohuman contact or could be from the environment. A mathematical model could beused to capture the dynamics of the disease spread to estimate the infections, recov-eries, and Deceased that may result from the disease. An estimation is crucial to makepolicy decisions and for the alerts for the medical emergencies that may arise. Ma…	1	1	0
medrxiv	5/30/20	10.1101/2020.05.29.20117390				Trend analysis, modelling and impact assessment of COVID-19 in Nepal	With continued global expansion of COVID-19 transmission and mounting threat of the disease, the timely analysis of its trend in Nepal and forecasting the potential situation in the country has been deemed necessary. We analyzed the trend, modelling and impact assessment of COVID-19 cases of Nepal from 23rd January 2020 to 30th April 2020 to portray the scenario of COVID-19 after the first phase …	1	1	0
medrxiv	6/2/20	10.1101/2020.05.30.20107888				Machine learning in predicting respiratory failure in patients with COVID-19 pneumonia - challenges, strengths, and opportunities in a global health emergency	Background Machine learning can assist clinicians in forecasting patients with COVID-19 who develop respiratory failure requiring mechanical ventilation. This analysis aimed to determine a 48 hours prediction of moderate to severe respiratory failure, as assessed with PaO2/FiO2 < 150 mmHg, in hospitalized patients with COVID-19 pneumonia. Methods This was an observational study that comprised all…	1	0
medrxiv	6/3/20	10.1101/2020.05.30.20117283				Spreading of COVID-19 in Brazil: Impacts and uncertainties in social distancing strategies	Brazil's continental dimension poses a challenge to the control of the spread of COVID-19. Due to the country specific scenario of high social and demographic heterogeneity, combined with limited testing capacity, lack of reliable data, under-reporting of cases, and restricted testing policy, the focus of this study is twofold: (i) to develop a generalized SEIRD model that implicitly takes into a…	1	1	0
medrxiv	6/3/20	10.1101/2020.05.30.20117416				Kalman Filter Based Short Term Prediction Model for COVID-19 Spread	COVID-19 has emerged as global medical emergency in recent decades. The spread scenario of this pandemic has shown many variations. Keeping all this in mind, this article is written after various studies and analysis on the latest data on COVID-19 spread, which also includes the demographic and environmental factors. After gathering data from various resources, all data are integrated and passed …	1	1	0
medrxiv	6/2/20	10.1101/2020.05.30.20117440				Is India heading towards a new high? : An optimistic approach to estimate ending life-cycle and cumulative cases by the end of the major COVID-19 pandemic wave in India and some of its states.	Projecting the COVID-19 curve parameters such as ending-lifecycle and cumulative cases are helpful in guiding the policy makers to mitigate the outbreak. However, overestimating these parameters may put the public and policymakers in a muddle. In this paper, an optimistic scenario is simulated, wherein the dynamics of the COVID-19 curve is allowed to spread to such an extent that the projections …	1	1	0
medrxiv	6/3/20	10.1101/2020.05.30.20117754				Uncertainty Quantification in Epidemiological Models for COVID-19 Pandemic	The main goal of this paper is to develop the forward and inverse modeling of the Coronavirus (COVID-19) pandemic using novel computational methodologies in order to accurately estimate and predict the pandemic. This leads to governmental decisions support in implementing effective protective measures and prevention of new outbreaks. To this end, we use the logistic equation and the SIR system of…	1	0
medrxiv	6/3/20	10.1101/2020.05.30.20117945				COVID-SGIS: A smart tool for dynamic monitoring and temporal forecasting of Covid-19	Objective The new kind of coronavirus SARS-Cov2 spread to countries in all continents in the World. The coronavirus disease 2019 (Covid-19) causes fever, cough, sore throat, and in severe cases shortness of breath and death. To evaluate strategies, it is necessary to forecast the number of cases and deaths, in order to aid the stakeholders in the process of making decisions against the disease. W…	1	1	0
medrxiv	6/3/20	10.1101/2020.05.30.20118158				Development and application of Pandemic Projection Measures (PPM) for forecasting the COVID-19 outbreak	This study aims to provide an accessible and dynamic estimate method to project the Covid-19 trend and hopefully it will help inform policymakers to allocate the needed medical equipment and supplies for saving more lives. A set of newly developed Pandemic Projection Measures (PPM) had been successfully applied to project daily new cases across countries. During the development, numerous trial an…	1	0
medrxiv	6/3/20	10.1101/2020.05.31.20117168				Using newspapers obituaries to nowcast daily mortality: evidence from the Italian COVID-19 hot-spots	Real-time tracking of infectious disease outbreaks helps policymakers to make timely data-driven decisions. Official mortality data, whenever available, may be incomplete and published with a substantial delay. We report the results of using newspapers obituaries to nowcast the mortality levels observed in Italy during the COVID-19 outbreak between February 24, 2020 and April 15, 2020. We find th…	1	0
medrxiv	6/3/20	10.1101/2020.05.31.20118182				Forecasting the Peak of Novel Coronavirus Disease in Egypt Using Current Confirmed Cases and Deaths	The first case of coronavirus disease 2019 (COVID-19) in Egypt was reported on 14 February 2020 and the number of reported cases has increased daily. The purpose of this study is to describe the current situation of Covid-19 in Egypt and to predict the expected timing of the peak of this epidemic using current confirmed cases and deaths. We used one of the online tools; the Epidemic Calculator th…	1	1	0
medrxiv	6/3/20	10.1101/2020.05.31.20118406				A projection model of COVID-19 pandemic for Belgium	We consider a simple model for the COVID-19 pandemic to analyse the relative effectiveness of several stages of the lockdown in Belgium, as well as of several phases of its relaxation. We also make a future projection of different types of measures relative to different stages of the already experienced lockdown.	1	1	0
medrxiv	6/3/20	10.1101/2020.06.01.20116772				Characterizing and Forecasting Emergency Department Visits Related to COVID-19 Using Chief Complaints and Discharge Diagnoses	In response to the unprecedented public health challenge posed by the SARS CoV-2 virus (COVID-19) in the United States, we and our colleagues at the Johns Hopkins University Applied Physics Laboratory (JHU/APL) have developed a model of COVID-19 progression using emergency department (ED) visit data from the National Capital Region (NCR). We obtained ED visits counts through targeted queries of t…	1	1	0
medrxiv	6/1/20	10.1101/2020.06.01.20118844				On Reliability of the COVID-19 Forecasts	In this expository article, we are aiming to show with an example that even short term forecasts regarding the COVID-19 spread pattern may sometimes not be very reliable. We have studied data published by Worldometers.info to get numerically an approximate formula of the spread pattern for a short period. We have observed that in the United States of America, there was a nearly exponential spread…	1	0
medrxiv	6/3/20	10.1101/2020.06.01.20118893				The COVID-19 Pandemic in Africa: Predictions using the SIR Model Indicate the Cases are Falling	Since the earliest reports of the Coronavirus disease - 2019 (COVID-19) in Wuhan, China in December 2019, the disease has rapidly spread worldwide, attaining pandemic levels in early March 2020. However, the spread of COVID-19 has differed in the African setting compared to countries on other continents. To predict the spread of COVID-19 in Africa and within each country on the continent, we appl…	1	1	1	0
medrxiv	6/2/20	10.1101/2020.06.01.20119461				Covid-19 testing strategies and lockdowns: the European closed curves, analysed by ``skew-normal'' distributions, the forecasts for the UK, Sweden, and the USA, and the ongoing outbreak in Brazil.	As the number of Covid-19 infections worldwide overtakes 6 millions of Total Confirmed Cases (TCC), the data reveal almost closed outbreaks in many European countries. Using the European data as a basis for our analysis, we study the spreading rate of Covid-19 and model the Daily Confirmed Cases and Deaths per Million (DCCpM and DDpM) curves by using ``skew-normal'' probability density functions.…	1	1	0
medrxiv	6/5/20	10.1101/2020.06.02.20116830				Calculated grades, predicted grades, forecasted grades and actual A-level grades: Reliability, correlations and predictive validity in medical school applicants, undergraduates, and postgraduates in a time of COVID-19	Calculated A-level grades will replace actual, attained A-levels and other Key Stage 5 qualifications in 2020 in the UK as a result of the COVID 19 pandemic. This paper assesses the likely consequences for medical schools in particular, beginning with an overview of the research literature on predicted grades, concluding that calculated grades are likely to correlate strongly with the predicted g…	1	0
medrxiv	6/4/20	10.1101/2020.06.02.20119917				A TRANSPARENT, OPEN-SOURCE SIRD MODEL FOR COVID19DEATH PROJECTIONS IN INDIA	As India emerges from the lockdown with ever higher COVID19 case counts and a mounting death toll, reliable projections of case numbers and deaths counts are critical in informing policy decisions. We examine various existing models and their shortcomings. Given the amount of uncertainty surrounding the disease we choose a simple SIRD model with minimal assumptions enabling us to make robust pred…	1	1	0
medrxiv	6/4/20	10.1101/2020.06.02.20120147				Estimating critical care capacity needs and gaps in Africa during the COVID-19 pandemic	Objective The purpose of this analysis was to describe national critical care capacity shortages for 52 African countries and to outline needs for each country to adequately respond to the COVID-19 pandemic. Methods A modified SECIR compartment model was used to estimate the number of severe COVID-19 cases at the peak of the outbreak. Projections of the number of hospital beds, ICU beds, and vent…	1	1	1	0
medrxiv	6/4/20	10.1101/2020.06.02.20120360				Multi-parametric disease dynamics study and analysis of the COVID-19 epidemic and implementation of population-wide intrusions: The Indian perspective	The outbreak of COVID-19 had spread at a deadly rate since its onset at Wuhan, China and is now spread across 216 countries and has affected more than 6 million people all over the world. The global response throughout the world has been primarily the implementation of lockdown measures, testing and contact tracing to minimise the spread of the disease. The aim of the present study was to predict…	1	0
medrxiv	6/5/20	10.1101/2020.06.03.20120576				A RELAXATION VIEWPOINT TO COVID-19 INFECTION	An analogy relaxation model, able to describe the dynamics of Covid-19 pandemics, in terms of daily presented new cases, is obtained. The main objective here is the prediction of pandemic dynamics, as the forecast of herd immunity time, and provide quantitative criteria for some predictions. We propose an analogy based on the concept of fractal derivative and justify the appearance of fractal tim…	1	1	0
medrxiv	6/5/20	10.1101/2020.06.03.20120691				Modeling COVID-19 dynamics in Illinois under non-pharmaceutical interventions	We present modeling of the COVID-19 epidemic in Illinois, USA, capturing the implementation of a Stay-at-Home order and scenarios for its eventual release. We use a non-Markovian age-of-infection model that is capable of handling long and variable time delays without changing its model topology. Bayesian estimation of model parameters is carried out using Markov Chain Monte Carlo (MCMC) methods. …	1	1	0
medrxiv	6/4/20	10.1101/2020.06.03.20120899				Estimating the parameters of SIR model of COVID-19 cases in India during lock down periods	From the pandemic scenario of COVID-19 disease cases in all over the world, the outbreak prediction becomes very complex for the emerging scientifically research. Several epidemiological mathematical models of spread are increasing day by day to forecast correctly. Here, the classical SIR modelling approach is carried out to study the different parameters of this model in case of India county. Th…	1	1	0
medrxiv	6/8/20	10.1101/2020.06.03.20121210				The Current COVID-19 Spread Pattern in India	In this article, we are going to show how to find out short term forecasts of the total number of COVID-19 cases in India in an easy way. Initially the spread of the disease was observably slow in India. Since the first week of May a highly nonlinear pattern has started to take shape. It can be observed that currently in India the spread pattern is nearly exponential. It can be seen further that …	1	1	0
medrxiv	6/5/20	10.1101/2020.06.03.20121442				Reduction in preterm births during the COVID-19 lockdown in Ireland: a natural experiment allowing analysis of data from the prior two decades.	Background: Aetiology of preterm birth (PTB) is heterogeneous and preventive strategies remain elusive. Socio-environmental measures implemented as Ireland s prudent response to the SARS-CoV-2 virus (COVID-19) pandemic represented, in effect, a national lockdown and have possibly influenced the health and wellbeing of pregnant women and unborn infants. Cumulative impact of such socio-environmenta…	1	0
medrxiv	6/5/20	10.1101/2020.06.03.20121517				A modified SEIR meta-population transmission based Modeling and Forecasting of the COVID-19 pandemic in Pakistan	The coronavirus disease 2019 (COVID-19) started from China at the end of 2019, has now spread across the globe. Modeling and simulation of the - outspread is significant for timely and effective measures to be taken. Scientists around the world are using various epidemiological models to help policymakers to plan and determine what interventions and resources will be needed in case of a surge and…	1	1	0
medrxiv	6/6/20	10.1101/2020.06.04.20112417				Human mobility and poverty as key factors in strategies against COVID-19	The unprecedented COVID-19 pandemic that swiped across the globe led many countries to apply 14 heavy nationwide restrictions and control measures. Analyzing aggregate and anonymized 15 mobility data from the cell-phone devices of >3 million users in Israel, we identified that poorer 16 regions exhibited lower and slower compliance with the restrictions. We integrated these mobility 17 patterns i…	1	1	0
medrxiv	6/5/20	10.1101/2020.06.04.20121848				An Agent Based Model methodology for assessing spread and health systems burden for Covid-19 using a synthetic population from India	Covid-19 disease, caused by SARS-CoV-2 virus, has infected over four million people globally. It has been declared as a global public health emergency by the World Health Organization. Researchers and governments are striving to do their best to fight against this pandemic. Several Mathematical models mostly based on compartmental modeling are being used for projections for Covid-19 in India. The…	1	1	0
medrxiv	6/5/20	10.1101/2020.06.04.20122580				Covid-19: analysis of a modified SEIR model, a comparison of different intervention strategies and projections for India	Modeling accurately the evolution and intervention strategies for the Covid-19 pandemic is a challenging problem. We present here an analysis of an extended Susceptible-Exposed-Infected-Recovered (SEIR) model that accounts for asymptomatic carriers, and explore the effect of different intervention strategies such as social distancing (SD) and testing-quarantining (TQ). The two intervention strate…	1	1	0
medrxiv	6/7/20	10.1101/2020.06.05.20123380				COVID 19 healthcare facility demand forecasts for rural residents	One of the main challenges in dealing with the current COVID 19 pandemic is how to fulfill the healthcare facility demands especially for the residents living in the rural areas that have restricted healthcare access. Correspondingly, this study aims to record the daily COVID 19 cases and continue with the forecasting of the average daily demand (ADD) of healthcare facilities including beds, ICUs…	1	1	0
medrxiv	6/8/20	10.1101/2020.06.06.20124149				Hawkes process modeling of COVID-19 with mobility leading indicators and spatial covariates	Hawkes processes are used in machine learning for event clustering and causal inference, while they also can be viewed as stochastic versions of popular compartmental models used in epidemiology. Here we show how to develop accurate models of COVID-19 transmission using Hawkes processes with spatial-temporal covariates. We model the conditional intensity of new COVID-19 cases and deaths in the U.…	1	1	0
medrxiv	6/8/20	10.1101/2020.06.06.20124180				COVID 19 Pandemic: A Real-time Forecasts & Prediction of Confirmed Cases, Active Cases using the ARIMA model &Public Health in West Bengal, India.	Abstract Background: COVID-19 is an emerging infectious disease which has been declared a Pandemic by the World Health Organization (WHO) on March 11 2020. This pandemic has spread over the world in more than 200 countries. India is also adversely affected by this pandemic, and there are no signs of slowing down of the virus in coming time. The absence of a vaccine for COVID-19 is making the situ…	1	1	0
medrxiv	6/8/20	10.1101/2020.06.06.20124495				Less Wrong COVID-19 Projections With Interactive Assumptions	COVID-19 pandemic is an enigma with uncertainty caused by biological and health systems factors. Although many models have been developed all around the world, transparent models that allow interacting with the assumptions will become more important as we test various strategies for lockdown, testing and social interventions and enable effective policy decisions. In this paper we developed a suit…	1	1	0
medrxiv	6/12/20	10.1101/2020.06.08.20050559				COVID-19: Dying is Bad--Losing Life is Worse	Background: COVID-19 was the leading cause of death in the United States over the three-month period March through May 2020. Another perspective is COVID-19s toll in terms of years of life lost. We calculated years of life lost for COVID-19 and other leading causes of death over those three months in the US. We also predicted years of life lost for COVID-19 and ischemic heart diseases (which incl…	1	1	0
medrxiv	6/12/20	10.1101/2020.06.10.20084715				Estimating the COVID-19 epidemic trajectory and hospital capacity requirements in South West England: a mathematical modelling framework	Objectives: To develop a regional model of COVID-19 dynamics, for use in estimating the number of infections, deaths and required acute and intensive care (IC) beds using the South West of England (SW) as an example case. Design: Open-source age-structured variant of a susceptible-exposed-infectious-recovered (SEIR) deterministic compartmental mathematical model. Latin hypercube sampling and maxi…	1	1	0
medrxiv	6/12/20	10.1101/2020.06.10.20127746				Identifying Non-traditional Epidemic Disease Risk Factors associated to major Health Events from WHO and World Bank Open Data	Objectives: Health events emerge from a multifactorial milieu involving host, community, environment, and pathogen factors. Therefore, developing accurate forecasting models to improve epidemic prediction towards better prevention and capabilities management is a complex task. Here, we describe an exploratory analysis to identify non-health risk factors that could improve the forecast and events …	1	0
medrxiv	6/12/20	10.1101/2020.06.11.20127894				A scenario modeling pipeline for COVID-19 emergency planning	Coronavirus disease 2019 (COVID-19) has caused strain on health systems worldwide due to its high mortality rate and the large portion of cases requiring critical care and mechanical ventilation. During these uncertain times, public health decision makers, from city health departments to federal agencies, sought the use of epidemiological models for decision support in allocating resources, devel…	1	1	0
medrxiv	6/12/20	10.1101/2020.06.11.20128611				Using the LIST model to Estimate the Effects of Contact Tracing on COVID-19 Endemic Equilibria in England and its Regions	Governments across Europe are preparing for the emergence from lockdown, in phases, to prevent a resurgence in cases of COVID-19. Along with social distancing (SD) measures, contact tracing comprising find, track, trace and isolate (FTTI) policies are also being implemented. Here, we investigate FTTI policies in terms of their impact on the endemic equilibrium. We used a generative model, the dyn…	1	1	0
medrxiv	6/12/20	10.1101/2020.06.11.20129023				How far Covid19 virus spread can be curbed byrelaxing lockdown in different stages? -A study inIndian scenario	After the emergence of the first cases in Wuhan, China, the novel coronavirus (2019-nCoV) infection has rapidly spread out to other provinces , neighboring countries and finally has become a global terror. It is indeed a matter of serious concern to study the transmission dynamics of this virus. The potential and severity of an outbreak and providing critical information for identifying the type …	1	1	0
medrxiv	6/14/20	10.1101/2020.06.12.20129197				COVID-19 Spread in India: Dynamics, Modeling, and Future Projections	COVID-19 is an extremely infectious disease with a relatively large virus incubation period in the affected people who may be asymptomatic. Therefore, to reduce the transmission of this pathogen, several countries have taken many intervention measures. In this paper, we show that the impact of these measures in India is different from several other countries. It is shown that an early lockdown in…	1	1	0
medrxiv	6/15/20	10.1101/2020.06.12.20129981				A discrete-time-evolution model to forecast progress of Covid-19 outbreak	Based on well-known infection models, we constructed a new model to forecast the propagation of the Covid-19 pandemic which yields a discrete-time evolution with one day interval. The proposed model can be easily implemented with daily updated data sets of the pandemic publicly available by many sources. It has only two adjustable parameters and is able to predict the evolution of the total numbe…	1	1	0
medrxiv	6/13/20	10.1101/2020.06.13.20130096				Nearly Perfect Forecasting of the Total COVID-19 Cases in India: A Numerical Approach	There are standard computational and statistical techniques of forecasting the spread pattern of a pandemic. In this article, we are going to show how close the forecasts can be if we use a simple numerical approach that can be worked out using just a scientific calculator. Using a few recent data, short term forecasts can be found very easily. In this numerical technique, we need not make any as…	1	1	0
pubmed			171335					1	0
pubmed	4/20/20	10.1007/978-1-0716-0211-9_7	31883089			Antigen Capture Enzyme-Linked Immunosorbent Assay for Detecting Middle East Respiratory Syndrome Coronavirus in Humans.	The Middle East respiratory syndrome (MERS) is the second novel zoonotic disease infecting humans caused by coronavirus (CoV) in this century. To date, more than 2200 laboratory-confirmed human cases have been identified in 27 countries, and more than 800 MERS-CoV associated deaths have been reported since its outbreak in 2012. Rapid laboratory diagnosis of MERS-CoV is the key to successful conta…	1	0
pubmed	3/6/20	10.1056/NEJMoa2001017	31978945			A Novel Coronavirus from Patients with Pneumonia in China, 2019.	In December 2019, a cluster of patients with pneumonia of unknown cause was linked to a seafood wholesale market in Wuhan, China. A previously unknown betacoronavirus was discovered through the use of unbiased sequencing in samples from patients with pneumonia. Human airway epithelial cells were used to isolate a novel coronavirus, named 2019-nCoV, which formed a clade within the subgenus sarbeco…	1	0
pubmed	3/13/20	10.1016/S0140-6736(20)30154-9	31986261			A familial cluster of pneumonia associated with the 2019 novel coronavirus indicating person-to-person transmission: a study of a family cluster.	An ongoing outbreak of pneumonia associated with a novel coronavirus was reported in Wuhan city, Hubei province, China. Affected patients were geographically linked with a local wet market as a potential source. No data on person-to-person or nosocomial transmission have been published to date. In this study, we report the epidemiological, clinical, laboratory, radiological, and microbiological f…	1	0
pubmed	2/19/20	10.2807/1560-7917.ES.2020.25.3.2000045	31992387			Detection of 2019 novel coronavirus (2019-nCoV) by real-time RT-PCR.	The ongoing outbreak of the recently emerged novel coronavirus (2019-nCoV) poses a challenge for public health laboratories as virus isolates are unavailable while there is growing evidence that the outbreak is more widespread than initially thought, and international spread through travellers does already occur. We aimed to develop and deploy robust diagnostic methodology for use in public healt…	1	0
pubmed	3/16/20	10.1016/S0140-6736(20)30251-8	32007145			Genomic characterisation and epidemiology of 2019 novel coronavirus: implications for virus origins and receptor binding.	In late December, 2019, patients presenting with viral pneumonia due to an unidentified microbial agent were reported in Wuhan, China. A novel coronavirus was subsequently identified as the causative pathogen, provisionally named 2019 novel coronavirus (2019-nCoV). As of Jan 26, 2020, more than 2000 cases of 2019-nCoV infection have been confirmed, most of which involved people living in or visit…	1	0
pubmed	3/16/20	10.1016/S0140-6736(20)30260-9	32014114			Nowcasting and forecasting the potential domestic and international spread of the 2019-nCoV outbreak originating in Wuhan, China: a modelling study.	Since Dec 31, 2019, the Chinese city of Wuhan has reported an outbreak of atypical pneumonia caused by the 2019 novel coronavirus (2019-nCoV). Cases have been exported to other Chinese cities, as well as internationally, threatening to trigger a global outbreak. Here, we provide an estimate of the size of the epidemic in Wuhan on the basis of the number of cases exported from Wuhan to cities outs…	1	1		0
pubmed	3/20/20	10.3390/jcm9020498	32054124			Novel Coronavirus Outbreak in Wuhan, China, 2020: Intense Surveillance Is Vital for Preventing Sustained Transmission in New Locations.	The outbreak of pneumonia originating in Wuhan, China, has generated 24,500 confirmed cases, including 492 deaths, as of 5 February 2020. The virus (2019-nCoV) has spread elsewhere in China and to 24 countries, including South Korea, Thailand, Japan and USA. Fortunately, there has only been limited human-to-human transmission outside of China. Here, we assess the risk of sustained transmission wh…	1	0
pubmed	5/13/20	10.3760/cma.j.cn112144-20200205-00037	32080994			[Emergency management of prevention and control of the novel coronavirus infection in departments of stomatology].	Complying with overall requirements of the government and regulations on public health emergencies, as well as the clinical features of diagnosis and treatment of oral diseases, this article reviews previous guidelines and studies on the infection control in dental practices in China and foreign countries. The emergency management protocol for the prevention and control of COVID-19 has been imple…	1	0
pubmed	4/6/20	10.1038/s41564-020-0688-y	32094589			Functional assessment of cell entry and receptor usage for SARS-CoV-2 and other lineage B betacoronaviruses.	Over the past 20 years, several coronaviruses have crossed the species barrier into humans, causing outbreaks of severe, and often fatal, respiratory illness. Since SARS-CoV was first identified in animal markets, global viromics projects have discovered thousands of coronavirus sequences in diverse animals and geographic regions. Unfortunately, there are few tools available to functionally test …	1	0
pubmed	5/5/20	10.1016/j.ijid.2020.02.033	32097725			Estimation of the reproductive number of novel coronavirus (COVID-19) and the probable outbreak size on the Diamond Princess cruise ship: A data-driven analysis.	Up to February 16, 2020, 355 cases have been confirmed as having COVID-19 infection on the Diamond Princess cruise ship. It is of crucial importance to estimate the reproductive number (R0) of the novel virus in the early stage of outbreak and make a prediction of daily new cases on the ship. We fitted the reported serial interval (mean and standard deviation) with a gamma distribution and applie…	1	0
pubmed	3/20/20	10.3390/jcm9020596	32098289			Short-term Forecasts of the COVID-19 Epidemic in Guangdong and Zhejiang, China: February 13-23, 2020.	The ongoing COVID-19 epidemic continues to spread within and outside of China, despite several social distancing measures implemented by the Chinese government. Limited epidemiological data are available, and recent changes in case definition and reporting further complicate our understanding of the impact of the epidemic, particularly in the epidemic's epicenter. Here we use previously validated…	1	1		0
pubmed	6/5/20	10.1016/j.idm.2020.02.002	32110742			Real-time forecasts of the COVID-19 epidemic in China from February 5th to February 24th, 2020.	The initial cluster of severe pneumonia cases that triggered the COVID-19 epidemic was identified in Wuhan, China in December 2019. While early cases of the disease were linked to a wet market, human-to-human transmission has driven the rapid spread of the virus throughout China. The Chinese government has implemented containment strategies of city-wide lockdowns, screening at airports and train …	1	1		0
pubmed	4/27/20	10.1016/j.jinf.2020.02.019	32112887			Simulating and forecasting the cumulative confirmed cases of SARS-CoV-2 in China by Boltzmann function-based regression analyses.		1	1		0
pubmed	5/13/20	10.3760/cma.j.cn112338-20200216-00106	32113198			[Fitting and forecasting the trend of COVID-19 by SEIR(+CAQ) dynamic model].	<b>Objectives:</b> Fitting and forecasting the trend of COVID-19 epidemics. <b>Methods:</b> Based on SEIR dynamic model, considering the COVID-19 transmission mechanism, infection spectrum and prevention and control procedures, we developed SEIR(+CAQ) dynamic model to fit the frequencies of laboratory confirmed cases obtained from the government official websites. The data from January 20, 2020 t…	1	1	0	1
pubmed	3/30/20	10.1016/j.jinf.2020.02.014	32113991			Trend and forecasting of the COVID-19 outbreak in China.		1	1	0	1
pubmed	4/11/20	10.3390/jcm9030657	32121356			Backcalculating the Incidence of Infection with COVID-19 on the Diamond Princess.	To understand the time-dependent risk of infection on a cruise ship, the Diamond Princess, I estimated the incidence of infection with novel coronavirus (COVID-19). The epidemic curve of a total of 199 confirmed cases was drawn, classifying individuals into passengers with and without close contact and crew members. A backcalculation method was employed to estimate the incidence of infection. The…	1	0
pubmed	4/11/20	10.3390/jcm9030674	32131537			Optimization Method for Forecasting Confirmed Cases of COVID-19 in China.	In December 2019, a novel coronavirus, called COVID-19, was discovered in Wuhan, China, and has spread to different cities in China as well as to 24 other countries. The number of confirmed cases is increasing daily and reached 34,598 on 8 February 2020. In the current study, we present a new forecasting model to estimate and forecast the number of confirmed cases of COVID-19 in the upcoming ten …	1	1		0
pubmed	5/1/20	10.1126/science.aba9757	32144116			The effect of travel restrictions on the spread of the 2019 novel coronavirus (COVID-19) outbreak.	Motivated by the rapid spread of coronavirus disease 2019 (COVID-19) in mainland China, we use a global metapopulation disease transmission model to project the impact of travel limitations on the national and international spread of the epidemic. The model is calibrated on the basis of internationally reported cases and shows that, at the start of the travel ban from Wuhan on 23 January 2020, mo…	1	0
pubmed	4/3/20	10.1093/cid/ciaa237	32150618			In Vitro Antiviral Activity and Projection of Optimized Dosing Design of Hydroxychloroquine for the Treatment of Severe Acute Respiratory Syndrome Coronavirus 2 (SARS-CoV-2).	The Severe Acute Respiratory Syndrome Coronavirus 2 (SARS-CoV-2) first broke out in Wuhan (China) and subsequently spread worldwide. Chloroquine has been sporadically used in treating SARS-CoV-2 infection. Hydroxychloroquine shares the same mechanism of action as chloroquine, but its more tolerable safety profile makes it the preferred drug to treat malaria and autoimmune conditions. We propose t…	1	0
pubmed	3/13/20	10.1001/jama.2020.4031	32167538			Critical Care Utilization for the COVID-19 Outbreak in Lombardy, Italy: Early Experience and Forecast During an Emergency Response.		1	0
pubmed	4/3/20	10.1016/S0140-6736(20)30566-3	32171076			Clinical course and risk factors for mortality of adult inpatients with COVID-19 in Wuhan, China: a retrospective cohort study.	Since December, 2019, Wuhan, China, has experienced an outbreak of coronavirus disease 2019 (COVID-19), caused by the severe acute respiratory syndrome coronavirus 2 (SARS-CoV-2). Epidemiological and clinical characteristics of patients with COVID-19 have been reported but risk factors for mortality and a detailed clinical course of illness, including viral shedding, have not been well described.…	1	0
pubmed	4/25/20	10.1016/j.dib.2020.105340	32181302			Application of the ARIMA model on the COVID-2019 epidemic dataset.	Coronavirus disease 2019 (COVID-2019) has been recognized as a global threat, and several studies are being conducted using various mathematical models to predict the probable evolution of this epidemic. These mathematical models based on various factors and analyses are subject to potential bias. Here, we propose a simple econometric model that could be useful to predict the spread of COVID-2019…	1	1		0
pubmed	4/21/20	10.3390/biology9030050	32182724			Understanding Unreported Cases in the COVID-19 Epidemic Outbreak in Wuhan, China, and the Importance of Major Public Health Interventions.	We develop a mathematical model to provide epidemic predictions for the COVID-19 epidemic in Wuhan, China. We use reported case data up to 31 January 2020 from the Chinese Center for Disease Control and Prevention and the Wuhan Municipal Health Commission to parameterize the model. From the parameterized model, we identify the number of unreported cases. We then use the model to project the epide…	1	0
pubmed	5/11/20	10.1056/NEJMoa2001282	32187464			A Trial of Lopinavir-Ritonavir in Adults Hospitalized with Severe Covid-19.	No therapeutics have yet been proven effective for the treatment of severe illness caused by SARS-CoV-2. We conducted a randomized, controlled, open-label trial involving hospitalized adult patients with confirmed SARS-CoV-2 infection, which causes the respiratory illness Covid-19, and an oxygen saturation (Sao<sub>2</sub>) of 94% or less while they were breathing ambient air or a ratio of the pa…	1	0
pubmed	3/20/20	10.1007/s10916-020-01562-1	32189081			AI-Driven Tools for Coronavirus Outbreak: Need of Active Learning and Cross-Population Train/Test Models on Multitudinal/Multimodal Data.	The novel coronavirus (COVID-19) outbreak, which was identified in late 2019, requires special attention because of its future epidemics and possible global threats. Beside clinical procedures and treatments, since Artificial Intelligence (AI) promises a new paradigm for healthcare, several different AI tools that are built upon Machine Learning (ML) algorithms are employed for analyzing data and…	1	0
pubmed	6/16/20	10.1200/GO.20.00064	32196389			Outcome of Oncology Patients Infected With Coronavirus.	This study investigated the features of oncology patients with confirmed Middle East respiratory syndrome (MERS) at the Ministry of National Guard Health Affairs-Riyadh during the outbreak of June 2015 to determine the clinical course and outcome of affected patients. The patients' demographic information, cancer history, treatment pattern, information about MERS-coronavirus (CoV) infection, hist…	1	0
pubmed	4/6/20	10.1016/j.compbiomed.2020.103670	32209231			Computers and viral diseases. Preliminary bioinformatics studies on the design of a synthetic vaccine and a preventative peptidomimetic antagonist against the SARS-CoV-2 (2019-nCoV, COVID-19) coronavirus.	This paper concerns study of the genome of the Wuhan Seafood Market isolate believed to represent the causative agent of the disease COVID-19. This is to find a short section or sections of viral protein sequence suitable for preliminary design proposal for a peptide synthetic vaccine and a peptidomimetic therapeutic, and to explore some design possibilities. The project was originally directed t…	1	0
pubmed	5/7/20	10.1016/S1473-3099(20)30196-1	32213337			Temporal profiles of viral load in posterior oropharyngeal saliva samples and serum antibody responses during infection by SARS-CoV-2: an observational cohort study.	Coronavirus disease 2019 (COVID-19) causes severe community and nosocomial outbreaks. Comprehensive data for serial respiratory viral load and serum antibody responses from patients infected with severe acute respiratory syndrome coronavirus 2 (SARS-CoV-2) are not yet available. Nasopharyngeal and throat swabs are usually obtained for serial viral load monitoring of respiratory infections but gat…	1	0
pubmed	4/30/20	10.2196/18848	32213476			Digital Mental Health and COVID-19: Using Technology Today to Accelerate the Curve on Access and Quality Tomorrow.	As interest in and use of telehealth during the COVID-19 global pandemic increase, the potential of digital health to increase access and quality of mental health is becoming clear. Although the world today must &quot;flatten the curve&quot; of spread of the virus, we argue that now is the time to &quot;accelerate and bend the curve&quot; on digital health. Increased investments in digital health…	1	0
pubmed	4/1/20		32214286			Expanded Umbilical Cord Mesenchymal Stem Cells (UC-MSCs) as a Therapeutic Strategy in Managing Critically Ill COVID-19 Patients: The Case for Compassionate Use.	COVID-19 has affected the United States leading to a national emergency with health care and economic impact, propelling the country into a recession with disrupted lifestyles not seen in recent history. COVID-19 is a serious illness leading to multiple deaths in various countries including the United States. Several million Americans satisfy the Center for Disease Control and Prevention (CDC) cr…	1	0
pubmed	5/6/20	10.1172/JCI137244	32217835			Clinical and immunological features of severe and moderate coronavirus disease 2019.	BACKGROUNDSince December 2019, an outbreak of coronavirus disease 2019 (COVID-19) caused by severe acute respiratory syndrome coronavirus 2 (SARS-CoV-2) emerged in Wuhan, and is now becoming a global threat. We aimed to delineate and compare the immunological features of severe and moderate COVID-19.METHODSIn this retrospective study, the clinical and immunological characteristics of 21 patients …	1	0
pubmed	6/3/20	10.1016/S1473-3099(20)30198-5	32220650			Clinical and epidemiological features of 36 children with coronavirus disease 2019 (COVID-19) in Zhejiang, China: an observational cohort study.	Since December, 2019, an outbreak of coronavirus disease 2019 (COVID-19) has spread globally. Little is known about the epidemiological and clinical features of paediatric patients with COVID-19. We retrospectively retrieved data for paediatric patients (aged 0-16 years) with confirmed COVID-19 from electronic medical records in three hospitals in Zhejiang, China. We recorded patients' epidemiolo…	1	0
pubmed	5/13/20	10.1016/S2468-2667(20)30073-6	32220655			The effect of control strategies to reduce social mixing on outcomes of the COVID-19 epidemic in Wuhan, China: a modelling study.	In December, 2019, severe acute respiratory syndrome coronavirus 2 (SARS-CoV-2), a novel coronavirus, emerged in Wuhan, China. Since then, the city of Wuhan has taken unprecedented measures in response to the outbreak, including extended school and workplace closures. We aimed to estimate the effects of physical distancing measures on the progression of the COVID-19 epidemic, hoping to provide so…	1	1	0	1
pubmed	4/1/20	10.5867/medwave.2020.02.7861	32225133			Number of COVID-19 cases in Chile at 120 days with data at 21/03/2020 and threshold of daily effort to flatten the epi-curve.	We present a straightforward projection with data up to 21/03/2020 of the evolution of the number of COVID-19 cases per day in Chile using data from the Ministry of Health. Assuming an arithmetical growth in the second variation of the data, we present a cubic adjustment model in which we estimate over 100 000 cases at 120 days consistent with the data recorded to date. Furthermore, we use an exp…	1	1		0
pubmed	4/8/20	10.1371/journal.pone.0230405	32231374			Data-based analysis, modelling and forecasting of the COVID-19 outbreak.	Since the first suspected case of coronavirus disease-2019 (COVID-19) on December 1st, 2019, in Wuhan, Hubei Province, China, a total of 40,235 confirmed cases and 909 deaths have been reported in China up to February 10, 2020, evoking fear locally and internationally. Here, based on the publicly available epidemiological data for Hubei, China from January 11 to February 10, 2020, we provide esti…	1	1	0	1
pubmed	4/8/20	10.1371/journal.pone.0231236	32231392			Forecasting the novel coronavirus COVID-19.	What will be the global impact of the novel coronavirus (COVID-19)? Answering this question requires accurate forecasting the spread of confirmed cases as well as analysis of the number of deaths and recoveries. Forecasting, however, requires ample historical data. At the same time, no prediction is certain as the future rarely repeats itself in the same way as the past. Moreover, forecasts are i…	1	1		0
pubmed	6/15/20	10.3390/ijerph17072318	32235517			Healthcare Digitalization and Pay-For-Performance Incentives in Smart Hospital Project Financing.	This study aims to explore the impact of healthcare digitalization on smart hospital project financing (PF) fostered by pay-for-performance (P4P) incentives. Digital platforms are a technology-enabled business model that facilitates exchanges between interacting agents. They represent a bridging link among disconnected nodes, improving the scalable value of networks. Application to healthcare pub…	1	0
pubmed	4/18/20	10.1017/ice.2020.101	32238216			Forecasting the cumulative number of COVID-19 deaths in China: a Boltzmann function-based modeling study.	The COVID-19 outbreak is ongoing in China. Here, Boltzmann function-based analyses reveal the potential total numbers of COVID-19 deaths: 3,260 (95% confidence interval [CI], 3187-3394) in China; 110 (95% CI, 109-112) in Hubei Province; 3,174 (95% CI, 3095-3270) outside Hubei; 2,550 (95% CI, 2494-2621) in Wuhan City; and 617 (95% CI, 607-632) outside Wuhan.	1	1	0	1
pubmed	4/24/20	10.1073/pnas.2004064117	32245814			Projecting hospital utilization during the COVID-19 outbreaks in the United States.	In the wake of community coronavirus disease 2019 (COVID-19) transmission in the United States, there is a growing public health concern regarding the adequacy of resources to treat infected cases. Hospital beds, intensive care units (ICUs), and ventilators are vital for the treatment of patients with severe illness. To project the timing of the outbreak peak and the number of ICU beds required a…	1	1		0
pubmed	4/24/20	10.2196/18941	32250957			Tracking COVID-19 in Europe: Infodemiology Approach.	Infodemiology (ie, information epidemiology) uses web-based data to inform public health and policy. Infodemiology metrics have been widely and successfully used to assess and forecast epidemics and outbreaks. In light of the recent coronavirus disease (COVID-19) pandemic that started in Wuhan, China in 2019, online search traffic data from Google are used to track the spread of the new coronavir…	1	0
pubmed	5/1/20	10.1073/pnas.2004168117	32253318			Effectiveness of convalescent plasma therapy in severe COVID-19 patients.	Currently, there are no approved specific antiviral agents for novel coronavirus disease 2019 (COVID-19). In this study, 10 severe patients confirmed by real-time viral RNA test were enrolled prospectively. One dose of 200 mL of convalescent plasma (CP) derived from recently recovered donors with the neutralizing antibody titers above 1:640 was transfused to the patients as an addition to maximal…	1	0
pubmed	5/26/20	10.1111/1742-6723.13513	32255567			Informing emergency care for COVID-19 patients: The COVID-19 Emergency Department Quality Improvement Project protocol.	There is an urgency to support Australian ED clinicians with real-time tools as the COVID-19 pandemic evolves. The COVID-19 Emergency Department (COVED) Quality Improvement Project has commenced and will provide flexible and responsive clinical tools to determine the predictors of key ED-relevant clinical outcomes. The COVED Project includes all adult patients presenting to a participating ED and…	1	0
pubmed	4/9/20	10.1186/s40249-020-00650-1	32264957			Fighting against the common enemy of COVID-19: a practice of building a community with a shared future for mankind.	The outbreak of coronavirus disease 2019 (COVID-19) has caused more than 80 813 confirmed cases in all provinces of China, and 21 110 cases reported in 93 countries of six continents as of 7 March 2020 since middle December 2019. Due to biological nature of the novel coronavirus, named severe acute respiratory syndrome coronavirus 2 (SARS-CoV-2) with faster spreading and unknown transmission patt…	1	0
pubmed	6/24/20	10.1503/cmaj.200476	32269018			Mathematical modelling of COVID-19 transmission and mitigation strategies in the population of Ontario, Canada.	Physical-distancing interventions are being used in Canada to slow the spread of severe acute respiratory syndrome coronavirus 2, but it is not clear how effective they will be. We evaluated how different nonpharmaceutical interventions could be used to control the coronavirus disease 2019 (COVID-19) pandemic and reduce the burden on the health care system. We used an age-structured compartmental…	1	1		0
pubmed	6/24/20	10.1503/cmaj.200457	32269020			Projecting demand for critical care beds during COVID-19 outbreaks in Canada.	Increasing numbers of coronavirus disease 2019 (COVID-19) cases in Canada may create substantial demand for hospital admission and critical care. We evaluated the extent to which self-isolation of mildly ill people delays the peak of outbreaks and reduces the need for this care in each Canadian province. We developed a computational model and simulated scenarios for COVID-19 outbreaks within each…	1	1		0
pubmed	4/14/20	10.34172/aim.2020.03	32271595			The Exponentially Increasing Rate of Patients Infected with COVID-19 in Iran.	Coronavirus, the cause of severe acute respiratory syndrome (COVID-19), is rapidly spreading around the world. Since the number of corona positive patients is increasing sharply in Iran, this study aimed to forecast the number of newly infected patients in the coming days in Iran. The data used in this study were obtained from daily reports of the Iranian Ministry of Health and the datasets provi…	1	0
pubmed	4/10/20	10.1055/s-0040-1709689	32276282			Protecting Labor and Delivery Personnel from COVID-19 during the Second Stage of Labor.	· Second stage of labor exposes providers to aerosol.. · COVID-19 risk during second stage of labor is high.. · N95 should be used during second stage of labor.. The novel coronavirus disease 2019 (COVID-19) is spreading fast and is affecting the clinical workers at much higher risk than the general population. Little is known about COVID-19 effect on pregnant women; however, the emerging evidenc…	1	0
pubmed	5/5/20	10.1016/j.jamcollsurg.2020.04.011	32278725			Medically Necessary, Time-Sensitive Procedures: Scoring System to Ethically and Efficiently Manage Resource Scarcity and Provider Risk During the COVID-19 Pandemic.	Hospitals have severely curtailed the performance of nonurgent surgical procedures in anticipation of the need to redeploy healthcare resources to meet the projected massive medical needs of patients with coronavirus disease 2019 (COVID-19). Surgical treatment of non-COVID-19 related disease during this period, however, still remains necessary. The decision to proceed with medically necessary, ti…	1	0
pubmed	5/29/20	10.1097/PHH.0000000000001190	32282440			COVID-19 in Children in the United States: Intensive Care Admissions, Estimated Total Infected, and Projected Numbers of Severe Pediatric Cases in 2020.	A surge in severe cases of COVID-19 (coronavirus disease 2019) in children would present unique challenges for hospitals and public health preparedness efforts in the United States. To provide evidence-based estimates of children infected with SARS-CoV-2 (severe acute respiratory syndrome coronavirus 2) and projected cumulative numbers of severely ill pediatric COVID-19 cases requiring hospitaliz…	1	0
pubmed	4/27/20	10.1038/d41586-020-00924-6	32284558			How COVID-19 could ruin weather forecasts and climate records.		1	0
pubmed	4/14/20	10.1016/j.chaos.2020.109794	32288357			Modeling and forecasting of epidemic spreading: The case of Covid-19 and beyond.		1	0
pubmed	4/16/20	10.1007/s12204-020-2170-7	32288418			D<sup>2</sup>EA: Depict the Epidemic Picture of COVID-19.	The outbreak of coronavirus disease 2019 (COVID-19) has aroused a global alert. To release social panic and guide future schedules, this article proposes a novel mathematical model, the Delay Differential Epidemic Analyzer (D<sup>2</sup>EA), to analyze the dynamics of epidemic and forecast its future trends. Based on the traditional Susceptible-Exposed-Infectious-Recovered (SEIR) model, the D<sup…	1	0
pubmed	4/15/20	10.3390/ph13040065	32290348			COVID-19: A Brief Overview of the Discovery Clinical Trial.	The outbreak of COVID-19 is leading to a tremendous search for curative treatments. The urgency of the situation favors a repurposing of active drugs but not only antivirals. This short communication focuses on four treatments recommended by WHO and included in the first clinical trial of the European Discovery project.	1	0
pubmed	5/28/20	10.1126/science.abb5793	32291278			Projecting the transmission dynamics of SARS-CoV-2 through the postpandemic period.	It is urgent to understand the future of severe acute respiratory syndrome-coronavirus 2 (SARS-CoV-2) transmission. We used estimates of seasonality, immunity, and cross-immunity for human coronavirus OC43 (HCoV-OC43) and HCoV-HKU1 using time-series data from the United States to inform a model of SARS-CoV-2 transmission. We projected that recurrent wintertime outbreaks of SARS-CoV-2 will probabl…	1	1		0
pubmed	4/15/20	10.1016/j.geoforum.2020.03.014	32292206			Doomsday preppers and the architecture of dread.	Prepping is a practice of anticipating and adaptating to impending conditions of calamity, ranging from low-level crises to extinction-level events. The 2020 COVID-19 pandemic, which preppers consider a 'mid-level' event, and which many of them were well-prepared for, makes clear that scholarly attention to prepper's motivations and methods is both timely and valuable. Drawing from a three-year e…	1	0
pubmed	4/17/20	10.1016/j.idm.2020.03.002	32292868			Propagation analysis and prediction of the COVID-19.	Based on the official data modeling, this paper studies the transmission process of the Corona Virus Disease 2019 (COVID-19). The error between the model and the official data curve is quite small. At the same time, it realized forward prediction and backward inference of the epidemic situation, and the relevant analysis help relevant countries to make decisions.	1	1		0
pubmed	5/2/20	10.1016/j.medidd.2020.100033	32292906			The role of afferent pulmonary innervation in poor prognosis of acute respiratory distress syndrome in COVID-19 patients and proposed use of resiniferatoxin (RTX) to improve patient outcomes in advanced disease state: A review.	Acute respiratory distress is one of the major causes of mortality associated with COVID-19 disease. Many patients will require intensive care with ventilatory support. Despite progress and best efforts, the mortality rates projected remain high. Historical data outlook points towards 80% expected fatality for patients progressing to advanced pulmonary disease, even when hospitalized in the inten…	1	0
pubmed	5/26/20	10.1016/j.gloepi.2020.100023	32292911			1,000,000 cases of COVID-19 outside of China: The date predicted by a simple heuristic.	We forecast 1,000,000 COVID-19 cases outside of China by March 30, 2020 based on a heuristic and WHO situation reports. We do not model the COVID-19 pandemic; we model only the number of cases. The proposed heuristic is based on a simple observation that the plot of the given data is well approximated by an exponential curve. The exponential curve is used for forecasting the growth of new cases. …	1	0
pubmed	4/16/20	10.1001/jama.2020.6585	32297897			Predictive Mathematical Models of the COVID-19 Pandemic: Underlying Principles and Value of Projections.		1	0
pubmed	4/17/20	10.15585/mmwr.mm6915e4	32298250			Geographic Differences in COVID-19 Cases, Deaths, and Incidence - United States, February 12-April 7, 2020.	Community transmission of coronavirus disease 2019 (COVID-19) was first detected in the United States in February 2020. By mid-March, all 50 states, the District of Columbia (DC), New York City (NYC), and four U.S. territories had reported cases of COVID-19. This report describes the geographic distribution of laboratory-confirmed COVID-19 cases and related deaths reported by each U.S. state, eac…	1	0
pubmed	6/9/20	10.1016/j.dsx.2020.03.017	32298982			Linear Regression Analysis to predict the number of deaths in India due to SARS-CoV-2 at 6 weeks from day 0 (100 cases - March 14th 2020).	and Aims: No valid treatment or preventative strategy has evolved till date to counter the SARS CoV 2 (Novel Coronavirus) epidemic that originated in China in late 2019 and have since wrought havoc on millions across the world with illness, socioeconomic recession and death. This analysis was aimed at tracing a trend related to death counts expected at the 5th and 6th week of the COVID-19 in Indi…	1	1	0	1
pubmed	6/9/20	10.1016/j.dsx.2020.03.014	32298984			Estimation of effects of nationwide lockdown for containing coronavirus infection on worsening of glycosylated haemoglobin and increase in diabetes-related complications: A simulation model using multivariate regression analysis.	and aims: To prevent the spread of coronavirus disease (COVID19) total lockdown is in place in India from March 24, 2020 for 21 days. In this study, we aim to assess the impact of the duration of the lockdown on glycaemic control and diabetes-related complications. A systematic search was conducted using Cochrane library. A simulation model was created using glycemic data from previous disasters …	1	0
pubmed	5/8/20	10.1073/pnas.2004911117	32300018			Demographic science aids in understanding the spread and fatality rates of COVID-19.	Governments around the world must rapidly mobilize and make difficult policy decisions to mitigate the coronavirus disease 2019 (COVID-19) pandemic. Because deaths have been concentrated at older ages, we highlight the important role of demography, particularly, how the age structure of a population may help explain differences in fatality rates across countries and how transmission unfolds. We e…	1	0
pubmed	5/6/20	10.1016/S1470-2045(20)30230-8	32304634			The UK Coronavirus Cancer Monitoring Project: protecting patients with cancer in the era of COVID-19.		1	0
pubmed	6/15/20	10.1016/j.jmii.2020.04.004	32305271			COVID-19 virus outbreak forecasting of registered and recovered cases after sixty day lockdown in Italy: A data driven model approach.	Till 31 March 2020, 105,792 COVID-19 cases were confirmed in Italy including 15,726 deaths which explains how worst the epidemic has affected the country. After the announcement of lockdown in Italy on 9 March 2020, situation was becoming stable since last days of March. In view of this, it is important to forecast the COVID-19 evaluation of Italy condition and the possible effects, if this lock …	1	1		0
pubmed	5/4/20	10.1007/s10654-020-00631-6	32306149			Covid-19 epidemic in Italy: evolution, projections and impact of government measures.	We report on the Covid-19 epidemic in Italy in relation to the extraordinary measures implemented by the Italian Government between the 24th of February and the 12th of March. We analysed the Covid-19 cumulative incidence (CI) using data from the 1st to the 31st of March. We estimated that in Lombardy, the worst hit region in Italy, the observed Covid-19 CI diverged towards values lower than the …	1	1		0
pubmed	5/21/20	10.1007/s40615-020-00756-0	32306369			The COVID-19 Pandemic: a Call to Action to Identify and Address Racial and Ethnic Disparities.	The Coronavirus disease 2019 (COVID-19) pandemic has significantly impacted and devastated the world. As the infection spreads, the projected mortality and economic devastation are unprecedented. In particular, racial and ethnic minorities may be at a particular disadvantage as many already assume the status of a marginalized group. Black Americans have a long-standing history of disadvantage and…	1	0
pubmed	6/5/20	10.1016/j.chaos.2020.109761	32308258			Analysis and forecast of COVID-19 spreading in China, Italy and France.	In this note we analyze the temporal dynamics of the coronavirus disease 2019 outbreak in China, Italy and France in the time window <mml:math xmlns:mml=""""""""http://www.w3.org/1998/Math/MathML""""""""> <mml:mrow> <mml:mn>22</mml:mn> <mml:mo>/</mml:mo> <mml:mn>01</mml:mn> <mml:mo>-</mml:mo> <mml:mn>15</mml:mn> <mml:mo>/</mml:mo> <mml:mn>03</mml:mn> <mml:mo>/</mml:mo> <mml:mn>2020</mml:mn> </mml…	1	1	0	1
pubmed	4/23/20	10.1186/s13017-020-00305-4	32312290			Salvage use of tissue plasminogen activator (tPA) in the setting of acute respiratory distress syndrome (ARDS) due to COVID-19 in the USA: a Markov decision analysis.	COVID-19 threatens to quickly overwhelm our existing critical care infrastructure in the USA. Systemic tissue plasminogen activator (tPA) has been previously demonstrated to improve PaO<sub>2</sub>/FiO<sub>2</sub> (mmHg) when given to critically ill patients with acute respiratory distress syndrome (ARDS). It is unclear to what extent tPA may impact population-based survival during the current US…	1	0
pubmed	6/16/20	10.1016/j.eclinm.2020.100354	32313879			What are the Underlying Transmission Patterns of COVID-19 Outbreak? - An Age-specific Social Contact Characterization.	COVID-19 has spread to 6 continents. Now is opportune to gain a deeper understanding of what may have happened. The findings can help inform mitigation strategies in the disease-affected countries. In this work, we examine an essential factor that characterizes the disease transmission patterns: the interactions among people. We develop a computational model to reveal the interactions in terms of…	1	0
pubmed	4/24/20	10.3390/ijerph17082750	32316165			Naive Forecast for COVID-19 in Utah Based on the South Korea and Italy Models-the Fluctuation between Two Extremes.	Differences in jurisdictional public health actions have played a significant role in the relative success of local communities in combating and containing the COVID-19 pandemic. We forecast the possible COVID-19 outbreak in one US state (Utah) by applying empirical data from South Korea and Italy, two countries that implemented disparate public health actions. Forecasts were created by aligning …	1	1		0
pubmed	5/14/20	10.1017/dmp.2020.115	32317044			Outbreak Trends of Coronavirus Disease-2019 in India: A Prediction.	The objective of this paper is to prepare the government and citizens of India to take or implement the control measures proactively to reduce the impact of coronavirus disease 2019 (COVID-19). In this work, the COVID-19 outbreak in India has been predicted based on the pattern of China using a machine learning approach. The model is built to predict the number of confirmed cases, recovered cases…	1	1		0
pubmed	4/24/20	10.1701/3347.33180	32319439			[CoViD-19 and chronic diseases: current knowledge, future steps and the MaCroScopio project.]	Chronicity and comorbidity influence the risk of CoViD-19 infection and the course of the disease. Epidemiological data and studies performed show different rates of chronic diseases and multimorbidity among patients affected by CoViD-19 in the various countries and areas, but they consistently stress their impact on CoViD-19 infection. In order to protect chronic and frail patients, the Italian …	1	0
pubmed	6/16/20	10.1016/j.exis.2020.04.007	32322535			Socially distanced school-based nutrition program feeding under COVID 19 in the rural Niger Delta.	The Niger Delta region of Nigeria is widely recognized as a complex and contentious space for oil exploration and production. Over the past few decades, the Niger Delta has witnessed large-scale mass peaceful mobilizations and rebellion-like conditions from violent militia groups. Oil companies have been implicated in violence perpetrated by Nigerian security forces. Local host communities have s…	1	0
pubmed	6/1/20	10.1172/jci.insight.137799	32324595			The laboratory tests and host immunity of COVID-19 patients with different severity of illness.	BACKGROUNDThe coronavirus disease 2019 (COVID-19), infected by severe acute respiratory syndrome coronavirus 2 (SARS-CoV-2), has caused a severe outbreak throughout the world. The host immunity of COVID-19 patients is unknown.METHODSThe routine laboratory tests and host immunity in COVID-19 patients with different severity of illness were compared after patient admission.RESULTSA total of 65 SARS…	1	0
pubmed	4/26/20	10.1016/S1473-3099(20)30315-7	32325039			Projecting the demand for ventilators at the peak of the COVID-19 outbreak in the USA.		1	1		0
pubmed	4/24/20	10.3390/healthcare8020099	32326512			Epidemiology of Coronavirus COVID-19: Forecasting the Future Incidence in Different Countries.	This paper forecasts the future spread of COVID-19 by exploiting the identified lead-lag effects between different countries. Specifically, we first determine the past relation among nations with the aid of dynamic time warping. This procedure allows an elastic adjustment of the time axis to find similar but phase-shifted sequences. Afterwards, the established framework utilizes information about…	1	1		0
pubmed	5/25/20	10.1186/s12889-019-6774-5	32326941			Enhanced surveillance for severe pneumonia, Thailand 2010-2015.	The etiology of severe pneumonia is frequently not identified by routine disease surveillance in Thailand. Since 2010, the Thailand Ministry of Public Health (MOPH) and US CDC have conducted surveillance to detect known and new etiologies of severe pneumonia. Surveillance for severe community-acquired pneumonia was initiated in December 2010 among 30 hospitals in 17 provinces covering all regions…	1	0
pubmed	6/16/20	10.1016/j.chaos.2020.109828	32327901			SBDiEM: A new Mathematical model of Infectious Disease Dynamics.	A worldwide multi-scale interplay among a plethora of factors, ranging from micro-pathogens and individual or population interactions to macro-scale environmental, socio-economic and demographic conditions, entails the development of highly sophisticated mathematical models for robust representation of the contagious disease dynamics that would lead to the improvement of current outbreak control …	1	0
pubmed	5/16/20	10.1097/AOG.0000000000003923	32332322			Rapid Deployment of a Drive-Through Prenatal Care Model in Response to the Coronavirus Disease 2019 (COVID-19) Pandemic.	Coronavirus disease 2019 (COVID-19) has been declared a public health emergency for the entire United States. Providing access to prenatal health care while limiting exposure of both obstetric health care professionals and patients to COVID-19 is challenging. Although reductions in the frequency of prenatal visits and implementation of telehealth interventions provide some options, there still re…	1	0
pubmed	6/23/20	10.1016/j.breast.2020.04.006	32334323			Recommendations for triage, prioritization and treatment of breast cancer patients during the COVID-19 pandemic.	The Severe Acute Respiratory Syndrome Coronavirus 2 (SARS-CoV-2) associated disease (COVID-19) outbreak seriously challenges globally all health care systems and professionals. Expert projections estimate that despite social distancing and lockdown being practiced, we have yet to feel the full impact of COVID-19. In this manuscript we provide guidance to prepare for the impact of COVID-19 pandemi…	1	0
pubmed	4/30/20	10.1007/s10273-020-2631-5	32336803			[Projecting the Spread of COVID-19 for Germany].	The authors model the evolution of the number of confi rmed cases of COVID-19 in Germany. Their theoretical framework builds on a continuous time Markov chain with four physical states: healthy, sick, recovered or asymptomatic infected, and dead. Their quantitative solution matches the number of sick individuals based on the most recent fi gures with the share of sick individuals following from i…	1	1	0	1
pubmed	4/28/20	10.3760/cma.j.cn112338-20200407-00521	32340092			[Suggestions on reforming and improving the prevention and treatment system for major epidemic diseases in China].	Based on systematic review of the role of clinical treatment, disease control and scientific research, and combining with the problems exposed by the COVID-19 epidemic, suggestions were proposed to reform and improve the prevention and treatment system for major epidemics diseases in China. In clinical treatment, it is necessary to enhance clinical staff's awareness of law-based reporting, capabi…	1	0
pubmed	5/3/20	10.1016/j.sapharm.2020.04.006	32340890			Multi-Cultural Project Initiative: An inclusive representation of &quot;Coronavirus Guidelines for America&quot;.		1	0
pubmed	5/28/20	10.1016/j.ajogmf.2020.100127	32342041			Forecasting the Impact of Coronavirus Disease During Delivery Hospitalization: An Aid for Resources Utilization.	The ongoing Coronavirus disease (COVID-19) pandemic has severely impacted the United States. In cases of infectious disease outbreak, forecasting models are often developed for resources utilization. Pregnancy and delivery pose unique challenges, given the altered maternal immune system and the fact that the majority of American women choose to deliver in the hospital setting. The aim of our stud…	1	0
pubmed	6/25/20	10.1016/j.radonc.2020.04.001	32342863			Practice recommendations for lung cancer radiotherapy during the COVID-19 pandemic: An ESTRO-ASTRO consensus statement.	The COVID-19 pandemic has caused radiotherapy resource pressures and led to increased risks for lung cancer patients and healthcare staff. An international group of experts in lung cancer radiotherapy established this practice recommendation pertaining to whether and how to adapt radiotherapy for lung cancer in the COVID-19 pandemic. For this ESTRO &amp; ASTRO endorsed project, 32 experts in lung…	1	0
pubmed	6/4/20	10.1016/j.jaci.2020.04.021	32344056			Eosinophil responses during COVID-19 infections and coronavirus vaccination.	Eosinophils are circulating and tissue-resident leukocytes that have potent proinflammatory effects in a number of diseases. Recently, eosinophils have been shown to have various other functions, including immunoregulation and antiviral activity. Eosinophil levels vary dramatically in a number of clinical settings, especially following eosinophil-targeted therapy, which is now available to select…	1	0
pubmed	6/5/20	10.1002/hed.26222	32347991			Health workers' safety during tracheostomy in COVID-19 patients: Homemade protective screen.	As an aerosol and droplets generating procedure, tracheostomy increases contamination risks for health workers in the coronavirus disease context. To preserve the health care system capacity and to limit virus cross-transmission, protecting caregivers against coronavirus infection is of critical importance. We report the use of external fixator equipment to set up a physical interface between the…	1	0
pubmed	5/13/20	10.2196/19297	32348293			Agile Requirements Engineering and Software Planning for a Digital Health Platform to Engage the Effects of Isolation Caused by Social Distancing: Case Study.	Social distancing and shielding measures have been put in place to reduce social interaction and slow the transmission of the coronavirus disease (COVID-19). For older people, self-isolation presents particular challenges for mental health and social relationships. As time progresses, continued social distancing could have a compounding impact on these concerns. This project aims to provide a too…	1	0
pubmed	6/23/20	10.1038/s41586-020-2284-y	32349120			Population flow drives spatio-temporal distribution of COVID-19 in China.	Sudden, large-scale and diffuse human migration can amplify localized outbreaks of disease into widespread epidemics<sup>1-4</sup>. Rapid and accurate tracking of aggregate population flows may therefore be epidemiologically informative. Here we use 11,478,484 counts of mobile phone data from individuals leaving or transiting through the prefecture of Wuhan between 1 January and 24 January 2020 a…	1	0
pubmed	4/30/20	10.1377/hlthaff.2020.00505	32352846			Thousands Of Lives Could Be Saved In The US During The COVID-19 Pandemic If States Exchanged Ventilators.	It is thought that there are not enough mechanical ventilators in the U.S. for every patient who may need one during the coronavirus disease (COVID-19) pandemic. However, there is no analysis that measures the potential magnitude of the problem or proposes a solution. In this paper, I combine the pandemic forecasting model used by the federal government with estimates of ventilator availability f…	1	0
pubmed	6/1/20	10.1172/jci.insight.137662	32352933			Characteristics and diagnosis rate of 5630 subjects receiving SARS-CoV-2 nucleic acid tests from Wuhan, China.	BACKGROUNDThe severe acute respiratory syndrome coronavirus 2 (SARS-CoV-2) has caused a novel viral pneumonia (COVID-19), which is rapidly spreading throughout the world. The positive result of nucleic acid test is a golden criterion to confirm SARS-CoV-2 infection, but the detection features remain unclear.METHODSWe performed a retrospective analysis in 5630 high-risk individuals receiving SARS-…	1	0
pubmed	6/23/20	10.1016/j.ijid.2020.04.062	32353547			COVID-19 and Nigeria: putting the realities in context.	Coronavirus disease 2019 (COVID-19), which was previously known as 2019-novel coronavirus (2019-nCoV), was first reported in Wuhan, China in December 2019. The disease evolved into a serious global emergency, leading to its declaration as a pandemic. On the African continent, Nigeria is just experiencing the direct effects of this pandemic, having recorded her index case in February 2020, with an…	1	0
pubmed	6/4/20	10.1016/j.scitotenv.2020.138995	32353723			Early forecasting of the potential risk zones of COVID-19 in China's megacities.	Recently, the coronavirus disease 2019 (COVID-19) has become a worldwide public health threat. Early and quick identification of the potential risk zones of COVID-19 infection is increasingly vital for the megacities implementing targeted infection prevention and control measures. In this study, the communities with confirmed cases during January 21-February 27 were collected and considered as th…	1	1		0
pubmed	6/17/20	10.1089/jayao.2020.0068	32354253			<i>Letter to the Editor:</i> A New Video Tumorial by Young Cancer Patients Dedicated to COVID-19 Pandemic and Lockdown.	After the video tutorials created a few months ago and published in the <i>Journal of Adolescent and Young Adult Oncology</i>, Milan's Youth Project young cancer patients decided to record another video: a &quot;special issue&quot; dedicated to the coronavirus disease 2019 pandemic. The video addresses critical issues of the social isolation imposed by the lockdown and the fear the patients face …	1	0
pubmed	6/5/20	10.1016/j.clae.2020.04.006	32354653			COVID-19 Pandemic: Survey of future use of personal protective equipment in optometric practice.	The aim of this project was to evaluate which personal protective equipment (PPE) eye care practitioners (ECP) will use during the next months and also what they will ask the patient to use in clinical practice. A social-media survey was carried out, asking 257 optometrists and opticians in Germany, Austria and Switzerland (i) which PPE they intended to use in the future (after lockdown and befor…	1	0
pubmed	6/3/20	10.1016/j.chaos.2020.109850	32355424			Real-time forecasts and risk assessment of novel coronavirus (COVID-19) cases: A data-driven analysis.	The coronavirus disease 2019 (COVID-19) has become a public health emergency of international concern affecting 201 countries and territories around the globe. As of April 4, 2020, it has caused a pandemic outbreak with more than 11,16,643 confirmed infections and more than 59,170 reported deaths worldwide. The main focus of this paper is two-fold: (a) generating short term (real-time) forecasts …	1	1	0	1
pubmed	5/5/20	10.1016/j.idm.2020.04.001	32355904			To mask or not to mask: Modeling the potential for face mask use by the general public to curtail the COVID-19 pandemic.	Face mask use by the general public for limiting the spread of the COVID-19 pandemic is controversial, though increasingly recommended, and the potential of this intervention is not well understood. We develop a compartmental model for assessing the community-wide impact of mask use by the general, asymptomatic public, a portion of which may be asymptomatically infectious. Model simulations, usin…	1	0
pubmed	6/4/20	10.1016/j.gie.2020.04.050	32360301			Proposal for the return to routine endoscopy during the COVID-19 pandemic.	In response to the coronavirus disease 2019 (COVID-19) pandemic, many jurisdictions and gastroenterological societies around the world have suspended nonurgent endoscopy. Subject to country-specific variability, it is projected that with current mitigation measures in place, the peak incidence of active COVID-19 infections may be delayed by over 6 months. Although this aims to prevent the overbur…	1	0
pubmed	6/13/20	10.1016/j.gie.2020.04.049	32360302			COVID-19 polymerase chain reaction testing before endoscopy: an economic analysis.	The novel coronavirus disease 2019 (COVID-19) pandemic has limited endoscopy utilization, causing significant health and economic losses. We aim to model the impact of polymerase chain reaction (PCR) testing into resuming endoscopy practice. We performed a retrospective review of endoscopy utilization during the COVID-19 pandemic for a baseline reference. A computer model compared 3 approaches: s…	1	0
pubmed	6/23/20	10.1016/j.pbiomolbio.2020.04.002	32360608			Forecasting the timeframe of 2019-nCoV and human cells interaction with reverse engineering.	In December 2019, an atypical pneumonia invaded the city of Wuhan, China, and the causative agent of this disease turned out to be a new coronavirus. In January 2020, the World Health Organization named the new coronavirus 2019-nCoV and subsequently it is referred to as SARS-CoV2 and the related disease as CoViD-19 (Lai et al., 2020). Very quickly, the epidemic led to a pandemic and it is now a w…	1	0
pubmed	6/19/20	10.1016/j.mbs.2020.108364	32360770			Mathematical assessment of the impact of non-pharmaceutical interventions on curtailing the 2019 novel Coronavirus.	A pandemic of a novel Coronavirus emerged in December of 2019 (COVID-19), causing devastating public health impact across the world. In the absence of a safe and effective vaccine or antivirals, strategies for controlling and mitigating the burden of the pandemic are focused on non-pharmaceutical interventions, such as social-distancing, contact-tracing, quarantine, isolation, and the use of face…	1	0
pubmed	6/4/20	10.1016/j.scitotenv.2020.138817	32360907			Estimation of COVID-19 prevalence in Italy, Spain, and France.	At the end of December 2019, coronavirus disease 2019 (COVID-19) appeared in Wuhan city, China. As of April 15, 2020, &gt;1.9 million COVID-19 cases were confirmed worldwide, including &gt;120,000 deaths. There is an urgent need to monitor and predict COVID-19 prevalence to control this spread more effectively. Time series models are significant in predicting the impact of the COVID-19 outbreak a…	1	0
pubmed	5/29/20	10.1016/j.ebiom.2020.102763	32361250			Longitudinal characteristics of lymphocyte responses and cytokine profiles in the peripheral blood of SARS-CoV-2 infected patients.	The dynamic changes of lymphocyte subsets and cytokines profiles of patients with novel coronavirus disease (COVID-19) and their correlation with the disease severity remain unclear. Peripheral blood samples were longitudinally collected from 40 confirmed COVID-19 patients and examined for lymphocyte subsets by flow cytometry and cytokine profiles by specific immunoassays. Of the 40 COVID-19 pati…	1	0
pubmed	6/4/20	10.1016/j.scitotenv.2020.138883	32361446			SutteARIMA: Short-term forecasting method, a case: Covid-19 and stock market in Spain.	This study aimed to predict the short-term of confirmed cases of covid-19 and IBEX in Spain by using SutteARIMA method. Confirmed data of Covid-19 in Spanish was obtained from Worldometer and Spain Stock Market data (IBEX 35) was data obtained from Yahoo Finance. Data started from 12 February 2020-09 April 2020 (the date on Covid-19 was detected in Spain). The data from 12 February 2020-02 April …	1	1		0
pubmed	5/4/20	10.1089/abc.2020.0239	32362134			A PATH TO RESUME AESTHETIC CARE EXECUTIVE SUMMARY OF PROJECT AesCert™ GUIDANCE SUPPLEMENT: PRACTICAL CONSIDERATIONS FOR AESTHETIC MEDICINE PROFESSIONALS SUPPORTING CLINIC PREPAREDNESS IN RESPONSE TO THE SARS-CoV-2 OUTBREAK.	This Project AesCert™ Guidance Supplement (&quot;Guidance Supplement&quot;) was developed in partnership with a multi-disciplinary panel of board-certified physician and doctoral experts in the fields of Infectious Disease, Immunology, Public Health Policy, Dermatology, Facial Plastic Surgery and Plastic Surgery. The Guidance Supplement is intended to provide aesthetic medicine physicians and the…	1	0
pubmed	5/16/20	10.1017/ice.2020.190	32362291			Calculating an institutional personal protective equipment (PPE) burn rate to project future usage patterns during the 2020 COVID-19 pandemic.		1	0
pubmed	5/22/20	10.1016/j.anorl.2020.04.012	32362564			COVID-19 and ENT Surgery.	In Otorhinolaryngology - Head and Neck Surgery, clinical examination and invasive procedures on the respiratory tract and on airway-connected cavities, such as paranasal sinuses and the middle ear, expose people to direct transmission of SARS-CoV-2 by inhalation or ocular projection of contaminated droplets, and to indirect transmission by contact with contaminated hands, objects or surfaces. Est…	1	0
pubmed	5/6/20	10.4103/ijmr.IJMR_504_20	32362645			Prudent public health intervention strategies to control the coronavirus disease 2019 transmission in India: A mathematical model-based approach.	Coronavirus disease 2019 (COVID-19) has raised urgent questions about containment and mitigation, particularly in countries where the virus has not yet established human-to-human transmission. The objectives of this study were to find out if it was possible to prevent, or delay, the local outbreaks of COVID-19 through restrictions on travel from abroad and if the virus has already established in-…	1	1		0
pubmed	6/5/20	10.1016/j.asoc.2020.106282	32362799			Composite Monte Carlo decision making under high uncertainty of novel coronavirus epidemic using hybridized deep learning and fuzzy rule induction.	In the advent of the novel coronavirus epidemic since December 2019, governments and authorities have been struggling to make critical decisions under high uncertainty at their best efforts. In computer science, this represents a typical problem of machine learning over incomplete or limited data in early epidemic Composite Monte-Carlo (CMC) simulation is a forecasting method which extrapolates a…	1	0
pubmed	5/29/20	10.1093/jamia/ocaa091	32365190			TREC-COVID: Rationale and Structure of an Information Retrieval Shared Task for COVID-19.	TREC-COVID is an information retrieval (IR) shared task initiated to support clinicians and clinical research during the COVID-19 pandemic. IR for pandemics breaks many normal assumptions, which can be seen by examining nine important basic IR research questions related to pandemic situations. TREC-COVID differs from traditional IR shared task evaluations with special considerations for the expec…	1	0
pubmed	5/14/20	10.1136/jech-2020-214209	32366584			A first estimation of the impact of public health actions against COVID-19 in Veneto (Italy).	Veneto is one of the first Italian regions where the COVID-19 outbreak started spreading. Containment measures were approved soon thereafter. The present study aims at providing a first look at the impact of the containment measures on the outbreak progression in the Veneto region, Italy. A Bayesian changepoint analysis was used to identify the changing speed of the epidemic curve. Then, a piecew…	1	0
pubmed	6/4/20	10.1016/j.eclinm.2020.100375	32368728			Eosinopenia and elevated C-reactive protein facilitate triage of COVID-19 patients in fever clinic: a retrospective case-control study.	Coronavirus disease (COVID-19) caused by severe acute respiratory syndrome coronavirus 2 (SARS-CoV-2) is currently a pandemic affecting over 200 countries. Many cities have established designated fever clinics to triage suspected COVID-19 patients from other patients with similar symptoms. However, given the limited availability of the nucleic acid test as well as long waiting time for both the t…	1	0
pubmed	5/26/20	10.2196/19097	32369029			Estimation of the Probability of Reinfection With COVID-19 by the Susceptible-Exposed-Infectious-Removed-Undetectable-Susceptible Model.	With the sensitivity of the polymerase chain reaction test used to detect the presence of the virus in the human host, the worldwide health community has been able to record a large number of the recovered population. The aim of this study was to evaluate the probability of reinfection in the recovered class and the model equations, which exhibits the disease-free equilibrium state for the corona…	1	1		0
pubmed	6/23/20	10.1111/andr.12811	32369678			SARS-CoV-2, testosterone and frailty in males (PROTEGGIMI): A multidimensional research project.	Preliminary published data depict a much greater prevalence of males with laboratory-confirmed severe acute respiratory syndrome coronavirus 2 (SARS-CoV-2) referred for intensive care unit admission and severe sequelae in several countries. In this context, males seem to not only be more susceptible to the infection compared to female subjects, at least in Western countries, but their case fatali…	1	0
pubmed	5/11/20	10.3390/ijerph17093176	32370204			How Big Data and Artificial Intelligence Can Help Better Manage the COVID-19 Pandemic.	SARS-CoV2 is a novel coronavirus, responsible for the COVID-19 pandemic declared by the World Health Organization. Thanks to the latest advancements in the field of molecular and computational techniques and information and communication technologies (ICTs), artificial intelligence (AI) and Big Data can help in handling the huge, unprecedented amount of data derived from public health surveillanc…	1	0
pubmed	5/8/20	10.26355/eurrev_202004_21042	32373996			The correlation between the spread of COVID-19 infections and weather variables in 30 Chinese provinces and the impact of Chinese government mitigation plans.	On February 1, 2020, China announced a novel coronavirus CoVID-19 outbreak to the public. CoVID-19 was classified as an epidemic by the World Health Organization (WHO). Although the disease was discovered and concentrated in Hubei Province, China, it was exported to all of the other Chinese provinces and spread globally. As of this writing, all plans have failed to contain the novel coronavirus d…	1	0
pubmed	5/12/20	10.1001/jamanetworkopen.2020.8297	32374400			Estimated Demand for US Hospital Inpatient and Intensive Care Unit Beds for Patients With COVID-19 Based on Comparisons With Wuhan and Guangzhou, China.	Sustained spread of severe acute respiratory syndrome coronavirus 2 (SARS-CoV-2) has happened in major US cities. Capacity needs in cities in China could inform the planning of local health care resources. To describe and compare the intensive care unit (ICU) and inpatient bed needs for patients with coronavirus disease 2019 (COVID-19) in 2 cities in China to estimate the peak ICU bed needs in US…	1	1		0
pubmed	5/8/20	10.4414/smw.2020.20277	32374886			icumonitoring.ch: a platform for short-term forecasting of intensive care unit occupancy during the COVID-19 epidemic in Switzerland.	In Switzerland, the COVID-19 epidemic is progressively slowing down owing to &amp;ldquo;social distancing&amp;rdquo; measures introduced by the Federal Council on 16 March 2020. However, the gradual ease of these measures may initiate a second epidemic wave, the length and intensity of which are difficult to anticipate. In this context, hospitals must prepare for a potential increase in intensive…	1	0
pubmed	6/5/20	10.1002/hed.26219	32374942			Rapid implementation of an evidence-based remote triaging system for assessment of suspected referrals and patients with head and neck cancer on follow-up after treatment during the COVID-19 pandemic: Model for international collaboration.	Outpatient telemedicine consultations are being adopted to triage patients for head and neck cancer. However, there is currently no established structure to frame this consultation. For suspected referrals with cancer, we adapted the Head and Neck Cancer Risk Calculator (HaNC-RC)-V.2, generated from 10 244 referrals with the following diagnostic efficacy metrics: 85% sensitivity, 98.6% negative p…	1	0
pubmed	6/16/20	10.3390/biomedicines8050109	32375268			Coronavirus Pandemic-Therapy and Vaccines.	The current coronavirus COVID-19 pandemic, which originated in Wuhan, China, has raised significant social, psychological and economic concerns in addition to direct medical issues. The rapid spread of severe acute respiratory syndrome-coronavirus (SARS-CoV)-2 to almost every country on the globe and the failure to contain the infections have contributed to fear and panic worldwide. The lack of a…	1	0
pubmed	5/11/20	10.1186/s12916-020-01597-8	32375776			Quantifying the impact of physical distance measures on the transmission of COVID-19 in the UK.	To mitigate and slow the spread of COVID-19, many countries have adopted unprecedented physical distancing policies, including the UK. We evaluate whether these measures might be sufficient to control the epidemic by estimating their impact on the reproduction number (R<sub>0</sub>, the average number of secondary cases generated per case). We asked a representative sample of UK adults about thei…	1	1		0
pubmed	5/9/20	10.1016/j.athoracsur.2020.04.018	32376350			The Surge after the Surge: Cardiac Surgery post-COVID-19.	The COVID-19 pandemic has dramatically reduced adult cardiac surgery case volumes as institutions and surgeons curtail non-urgent operations. There will be a progressive increase in deferred cases during the pandemic that will require completion within a limited time frame once restrictions ease. We investigated the impact of various levels of increased post-pandemic hospital operating capacity o…	1	0
pubmed	5/8/20	10.1136/bmj.m1846	32376653			Covid-19: Projections of mortality in the US rise as states open up.		1	0
pubmed	5/7/20	10.1016/j.ssci.2020.104791	32377034			Estimating and Projecting Air Passenger Traffic during the COVID-19 Coronavirus Outbreak and its Socio-Economic Impact.	Due to the coronavirus global crisis, most countries have put in place restrictive measures in order to confine the pandemia and contain the number of casualties. Among the restrictive measures, air traffic suspension is certainly quite effective in reducing the mobility on the global scale in the short term but it also has high socio-economic impact on the long and short term. The main focus of …	1	0
pubmed	6/5/20	10.1007/s10597-020-00624-5	32378126			COVID-19 Epidemic Peer Support and Crisis Intervention Via Social Media.	This article describes a peer support project developed and carried out by a group of experienced mental health professionals, organized to offer peer psychological support from overseas to healthcare professionals on the frontline of the COVID-19 outbreak in Wuhan, China. This pandemic extremely challenged the existing health care systems and caused severe mental distress to frontline healthcare…	1	0
pubmed	5/19/20	10.1111/1742-6723.13540	32378797			Epidemiology and clinical features of emergency department patients with suspected COVID-19: Initial results from the COVID-19 Emergency Department Quality Improvement Project (COVED-1).	The COVID-19 Emergency Department (COVED) Quality Improvement Project aims to provide regular and real-time clinical information to ED clinicians caring for patients with suspected and confirmed COVID-19. The present study summarises data from the first 2 weeks of the study. COVED is an ongoing prospective cohort study that commenced on 1 April 2020. It includes all adult patients presenting to a…	1	0
pubmed	6/3/20	10.1016/j.scitotenv.2020.139144	32380368			Risk of the Brazilian health care system over 5572 municipalities to exceed health care capacity due to the 2019 novel coronavirus (COVID-19).	The spread of the 2019 novel coronavirus (COVID-19) has challenged governments to develop public policies to reduce the load of the COVID-19 on health care systems, which is commonly referred to as &quot;flattening the curve&quot;. This study aims to address this issue by proposing a spatial multicriteria approach to estimate the risk of the Brazilian health care system, by municipality, to excee…	1	0
pubmed	6/23/20	10.1016/j.arcmed.2020.04.012	32381375			Tackling the COVID-19 Pandemic.	After the initial outbreak of the SARS-CoV-2 epidemic (now called COVID-19)-in Wuhan, China-and its subsequent fast dispersion throughout the world, many questions regarding its pathogenesis, genetic evolution, prevention, and transmission routes remain unanswered but fast explored. More than 100,000 confirmed, infected cases within a relatively short period of time globally corroborated the pres…	1	0
pubmed	6/23/20	10.1016/j.arth.2020.04.060	32381441			Effect of COVID-19 on Hip and Knee Arthroplasty Surgical Volume in the United States.	In an effort to help combat the COVID-19 pandemic and preserve essential health care resources, starting in mid-March 2020, surgeons have been instructed to only perform essential surgical procedures. The vast majority of hip and knee arthroplasty surgery does not meet the definition of essential surgery. This study estimated the number of arthroplasty procedures that would be canceled because of…	1	0
pubmed	6/23/20	10.1016/j.arth.2020.04.054	32381442			Humanitarian Needs: The Arthroplasty Community and the COVID-19 Pandemic.	As the world struggles with the COVID-19 pandemic, health care providers are on the front lines. We highlight the value of engaging in humanitarian medical work, contributions of the hip and knee arthroplasty community to date, and future needs after the resolution of the pandemic. We sought to understand how the arthroplasty community can contribute, based on historical lessons from prior pandem…	1	0
pubmed	5/13/20	10.1177/0163278720923224	32383409			Notes From the Field: Vape Shop Business Operations Compliance in the Wake of COVID-19.	The novel 2019 Coronavirus Disease (COVID-19) pandemic has led to the closing of all but essential businesses in California. However, several nonessential businesses have remained open in Southern California despite the mandated &quot;stay at home&quot; order issued by the governor. As part of an ongoing vape shop project involving 88 participating shops, this study investigated the number of vap…	1	0
pubmed	5/8/20	10.2106/JBJS.20.00715	32384297			Using Machine Learning to Estimate Unobserved COVID-19 Infections in North America.	The detection of coronavirus disease 2019 (COVID-19) cases remains a huge challenge. As of April 22, 2020, the COVID-19 pandemic continues to take its toll, with &gt;2.6 million confirmed infections and &gt;183,000 deaths. Dire projections are surfacing almost every day, and policymakers worldwide are using projections for critical decisions. Given this background, we modeled unobserved infection…	1	0
pubmed	5/14/20	10.1109/TMI.2020.2992546	32386147			Diagnosis of Coronavirus Disease 2019 (COVID-19) with Structured Latent Multi-View Representation Learning.	Recently, the outbreak of Coronavirus Disease 2019 (COVID-19) has spread rapidly across the world. Due to the large number of infected patients and heavy labor for doctors, computer-aided diagnosis with machine learning algorithm is urgently needed, and could largely reduce the efforts of clinicians and accelerate the diagnosis process. Chest computed tomography (CT) has been recognized as an inf…	1	0
pubmed	6/6/20	10.1002/oby.22881	32386464			A primer on COVID-19 Mathematical Models.	The emergence of severe acute respiratory syndrome coronavirus 2 (SARS-CoV-2 or COVID-19) disease has led to a wide-spread global pandemic (1). COVID-19 symptoms and mortality are disproportionately more severe in people with obesity and obesity related comorbidities (2, 3). This is of concern for the United States, where ~42% have obesity and of these, 85% have type 2 diabetes.	1	0
pubmed	5/13/20	10.1186/s13643-020-01371-0	32386514			Interventions for treatment of COVID-19: a protocol for a living systematic review with network meta-analysis including individual patient data (The LIVING Project).	COVID-19 is a rapidly spreading virus infection that has quickly caused extensive burden to individual, families, countries, and the globe. No intervention has yet been proven effective for the treatment of COVID-19. Some randomized clinical trials assessing the effects of different drugs have been published, and more are currently underway. There is an urgent need for a living, dynamic systemati…	1	0
pubmed	6/13/20	10.1016/j.wneu.2020.04.226	32389878			Early Report on the Impact of COVID-19 Outbreak in Neurosurgical Practice Among Members of the Latin American Federation of Neurosurgical Societies.	The COVID-19 pandemic has caused severe economic consequences by local governmental measures to contain the outbreak. We provide insight on the impact that health care restriction has made on neurosurgical activity in Latin Iberoamerica. We performed an internet-based survey among presidents and members of the societies of the Latin American Federation of Neurosurgical Societies (FLANC). We blind…	1	0
pubmed	6/3/20	10.1016/j.chaos.2020.109864	32390691			Time Series Forecasting of COVID-19 transmission in Canada Using LSTM Networks.	On March 11 <sup> <i>th</i> </sup> 2020, World Health Organization (WHO) declared the 2019 novel corona virus as global pandemic. Corona virus, also known as COVID-19 was first originated in Wuhan, Hubei province in China around December 2019 and spread out all over the world within few weeks. Based on the public datasets provided by John Hopkins university and Canadian health authority, we have …	1	1		0
pubmed	5/29/20	10.1016/j.dib.2020.105683	32391409			ONLINE FORECASTING OF COVID-19 CASES IN NIGERIA USING LIMITED DATA.	The novel Coronavirus disease (COVID-19) was first identified in Wuhan, China in December 2019 but later spread to other parts of the world. The disease as at the point of writing this paper has been declared a pandemic by the World Health Organization (WHO). The application of mathematical models, artificial intelligence, big data, and similar methodologies are potential tools to predict the ext…	1	1		0
pubmed	5/26/20	10.2196/19115	32391801			Prediction of the COVID-19 Pandemic for the Top 15 Affected Countries: Advanced Autoregressive Integrated Moving Average (ARIMA) Model.	The coronavirus disease (COVID-19) pandemic has affected more than 200 countries and has infected more than 2,800,000 people as of April 24, 2020. It was first identified in Wuhan City in China in December 2019. The aim of this study is to identify the top 15 countries with spatial mapping of the confirmed cases. A comparison was done between the identified top 15 countries for confirmed cases, d…	1	1	1	1	1	0
pubmed	5/29/20	10.1093/cid/ciaa552	32392333			The SARS-CoV-2 epidemic in Zimbabwe: Quo vadis?	The trajectory, and impact of the SARS-CoV-2 pandemic in sub-Saharan Africa is unclear, but it is seemingly varied between different countries, with most reporting low numbers. We use the situation in Zimbabwe to build an argument that the epidemic is likely to be attenuated in some countries with similar socio-economic and cultural structures. However, even an attenuated epidemic may overwhelm w…	1	0
pubmed	6/6/20	10.1111/medu.14215	32392354			#Med StudentCovid - How social media is supporting students during COVID-19.	COVID-19 has disrupted medical education on an international scale with clinical attachments cancelled, assessments and teaching moved online, and numerous universities graduating their final year medical students early to assist pressured health systems. As a result, several innovative educational projects and volunteering opportunities have been established to help care delivery and enhance rem…	1	0
pubmed	6/3/20	10.1016/j.chaos.2020.109866	32395038			Development of New Hybrid Model of Discrete Wavelet Decomposition and Autoregressive Integrated Moving Average (ARIMA) Models in Application to One Month Forecast the Casualties Cases of COVID-19.	Everywhere around the globe, the hot topic of discussion today is the ongoing and fast-spreading coronavirus disease (COVID-19), which is caused by the severe acute respiratory syndrome coronavirus 2 (SARS-COV-2). Earlier detected in Wuhan, Hubei province, in China in December 2019, the deadly virus engulfed China and some neighboring countries, which claimed thousands of lives in February 2020. …	1	1	0	1
pubmed	5/15/20	10.21037/atm.2020.03.168	32395492			Imitation dynamics in the mitigation of the novel coronavirus disease (COVID-19) outbreak in Wuhan, China from 2019 to 2020.	The coronavirus disease 2019 (COVID-19) was first identified in Wuhan, China on December 2019 in patients presenting with atypical pneumonia. Although 'city-lockdown' policy reduced the spatial spreading of the COVID-19, the city-level outbreaks within each city remain a major concern to be addressed. The local or regional level disease control mainly depends on individuals self-administered infe…	1	0
pubmed	5/15/20	10.21037/atm.2020.03.130	32395544			A quality evaluation of guidelines on five different viruses causing public health emergencies of international concern.	This project aims to evaluate the methods and reporting quality of practice guidelines of five different viruses that have caused Public Health Emergencies of International Concern (PHEIC) over 20 past years: the severe acute respiratory syndrome coronavirus (SARS-CoV), Ebola virus, Middle East respiratory syndrome coronavirus (MERS-CoV), Zika virus and the severe acute respiratory syndrome coron…	1	0
pubmed	6/13/20	10.1002/bjs.11746	32395848			Elective surgery cancellations due to the COVID-19 pandemic: global predictive modelling to inform surgical recovery plans.	The COVID-19 pandemic has disrupted routine hospital services globally. This study estimated the total number of adult elective operations that would be cancelled worldwide during the 12 weeks of peak disruption due to COVID-19. A global expert response study was conducted to elicit projections for the proportion of elective surgery that would be cancelled or postponed during the 12 weeks of peak…	1	0
pubmed	6/8/20	10.1111/jrh.12462	32396224			Rapid Deployment of a Statewide COVID-19 ECHO Program for Frontline Clinicians: Early Results and Lessons Learned.		1	0
pubmed	5/18/20	10.1371/journal.pone.0233074	32396542			Time-to-Death approach in revealing Chronicity and Severity of COVID-19 across the World.	The outbreak of coronavirus disease, 2019 (COVID-19), which started from Wuhan, China, in late 2019, have spread worldwide. A total of 5,91,971 cases and 2,70,90 deaths were registered till 28th March, 2020. We aimed to predict the impact of duration of exposure to COVID-19 on the mortality rates increment. In the present study, data on COVID-19 infected top seven countries viz., Germany, China, …	1	0
pubmed	6/24/20	10.1016/j.idm.2020.05.001	32399507			Early transmission dynamics of COVID-19 in a southern hemisphere setting: Lima-Peru: February 29th-March 30th, 2020.	The COVID-19 pandemic that emerged in Wuhan China has generated substantial morbidity and mortality impact around the world during the last four months. The daily trend in reported cases has been rapidly rising in Latin America since March 2020 with the great majority of the cases reported in Brazil followed by Peru as of April 15th, 2020. Although Peru implemented a range of social distancing me…	1	0
pubmed	5/16/20	10.1007/s42399-020-00306-z	32399517			A Possible Scenario for the Covid-19 Epidemic, Based on the SI(R) Model.	Many attempts to build epidemic models of the current Covid-19 epidemic have been made in the recent past. However, only models postulating permanent immunity have been proposed. In this paper, we propose a SI(R) model in order to forecast the evolution of the epidemic under the hypothesis of not permanent immunity. This model offers an analytical solution to the problem of finding possible stead…	1	0
pubmed	5/15/20	10.2807/1560-7917.ES.2020.25.18.2000543	32400361			Projected early spread of COVID-19 in Africa through 1 June 2020.	For 45 African countries/territories already reporting COVID-19 cases before 23 March 2020, we estimate the dates of reporting 1,000 and 10,000 cases. Assuming early epidemic trends without interventions, all 45 were likely to exceed 1,000 confirmed cases by the end of April 2020, with most exceeding 10,000 a few weeks later.	1	1		0
pubmed	6/2/20	10.1016/S0140-6736(20)31042-4	32401715			Triple combination of interferon beta-1b, lopinavir-ritonavir, and ribavirin in the treatment of patients admitted to hospital with COVID-19: an open-label, randomised, phase 2 trial.	Effective antiviral therapy is important for tackling the coronavirus disease 2019 (COVID-19) pandemic. We assessed the efficacy and safety of combined interferon beta-1b, lopinavir-ritonavir, and ribavirin for treating patients with COVID-19. This was a multicentre, prospective, open-label, randomised, phase 2 trial in adults with COVID-19 who were admitted to six hospitals in Hong Kong. Patient…	1	0
pubmed	5/19/20	10.1080/16549716.2020.1760490	32404043			Eco-epidemiological assessment of the COVID-19 epidemic in China, January-February 2020.	<b>Background</b>: The outbreak of COVID-19 in China in early 2020 provides a rich data source for exploring the ecological determinants of this new infection, which may be of relevance as the pandemic develops.<b>Objectives</b>: Assessing the spread of the COVID-19 across China, in relation to associations between cases and ecological factors including population density, temperature, solar radi…	1	0
pubmed	5/14/20	10.2106/JBJS.20.00602	32404721			SARS-CoV-2 Impact on Elective Orthopaedic Surgery: Implications for Post-Pandemic Recovery.	The aim of our study was to explore the impact of elective-surgery deferment on the United States health-care system and subsequent recovery after COVID-19 containment. Using an orthopaedic elective surgery model, we aimed to answer the following: (1) What is the expected recovery time until the health-care system is back to nearly full capacity for performing elective surgery? (2) What will be t…	1	0
pubmed	5/19/20	10.1016/j.tmaid.2020.101742	32405266			Time series modelling to forecast the confirmed and recovered cases of COVID-19.	Coronaviruses are enveloped RNA viruses from the Coronaviridae family affecting neurological, gastrointestinal, hepatic and respiratory systems. In late 2019 a new member of this family belonging to the Betacoronavirus genera (referred to as COVID-19) originated and spread quickly across the world calling for strict containment plans and policies. In most countries in the world, the outbreak of t…	1	1		0
pubmed	5/14/20	10.1017/ipm.2020.36	32406356			Storytelling and Poetry in the time of Coronavirus.	The Coronavirus crisis occurs at a time when many clinicians have already experienced burnout. One in three Irish doctors were suffering from burnout in the 2019 National Study of Wellbeing of Hospital Doctors in Ireland; rates are also high in Irish Psychiatry. We present a perspective on the use of Narrative in Medicine, and recognise that storytelling, and the patient history, are very much at…	1	0
pubmed	6/16/20	10.1016/j.chaos.2020.109889	32406395			A model based study on the dynamics of COVID-19: Prediction and control.	As there is no vaccination and proper medicine for treatment, the recent pandemic caused by COVID-19 has drawn attention to the strategies of quarantine and other governmental measures, like lockdown, media coverage on social isolation, and improvement of public hygiene, etc to control the disease. The mathematical model can help when these intervention measures are the best strategies for diseas…	1	0		0
pubmed	5/14/20	10.1093/bioinformatics/btaa496	32407491			iBioProVis: Interactive Visualization and Analysis of Compound Bioactivity Space.	iBioProVis is an interactive tool for visual analysis of the compound bioactivity space in the context of target proteins, drugs, and drug candidate compounds. iBioProVis tool takes target protein identifiers and, optionally, compound SMILES as input, and uses the state-of-the-art non-linear dimensionality reduction method t-Distributed Stochastic Neighbor Embedding (t-SNE) to plot the distributi…	1	0
pubmed	6/15/20	10.1016/j.scitotenv.2020.139297	32408041			The dark cloud with a silver lining: Assessing the impact of the SARS COVID-19 pandemic on the global environment.	The Severe Acute Respiratory Syndrome-Coronavirus Disease 2019 (COVID-19) pandemic caused by a novel coronavirus known as SARS-CoV-2 has caused tremendous suffering and huge economic losses. We hypothesized that extreme measures of partial-to-total shutdown might have influenced the quality of the global environment because of decreased emissions of atmospheric pollutants. We tested this hypothes…	1	0
pubmed	5/21/20	10.12688/f1000research.22942.2	32411358			A review of open source ventilators for COVID-19 and future pandemics.	Coronavirus Disease 2019 (COVID-19) threatens to overwhelm our medical infrastructure at the regional level causing spikes in mortality rates because of shortages of critical equipment, like ventilators. Fortunately, with the recent development and widespread deployment of small-scale manufacturing technologies like RepRap-class 3-D printers and open source microcontrollers, mass distributed manu…	1	0
pubmed	5/22/20	10.1126/science.abb9789	32414780			Inferring change points in the spread of COVID-19 reveals the effectiveness of interventions.	As COVID-19 is rapidly spreading across the globe, short-term modeling forecasts provide time-critical information for decisions on containment and mitigation strategies. A major challenge for short-term forecasts is the assessment of key epidemiological parameters and how they change when first interventions show an effect. By combining an established epidemiological model with Bayesian inferenc…	1	0
pubmed	6/2/20	10.1038/s41431-020-0637-5	32415272			Connecting data, tools and people across Europe: ELIXIR's response to the COVID-19 pandemic.	ELIXIR, the European research infrastructure for life science data, provides open access to data, tools and workflows in the response to the COVID-19 pandemic. ELIXIR's 23 nodes have reacted swiftly to support researchers in their combined efforts against the pandemic setting out three joint priorities: 1. Connecting national COVID-19 data platforms to create federated European COVID-19 Data Spac…	1	0
pubmed	5/20/20	10.1016/j.gaceta.2020.04.002	32417117			[COVID19-Tracker: a shiny app to analise data on SARS-CoV-2 epidemic in Spain].	Data visualization is an important tool for exploring and communicating findings in medical research, and specially in epidemiological surveillance. The COVID19-Tracker web application systematically produces daily updated data visualization and analysis of SARS-CoV-2 epidemic in Spain. It collects automatically daily data on COVID-19 diagnosed cases and mortality, from February 24<sup>th</sup>, …	1	0
pubmed	5/19/20	10.1016/j.transci.2020.102792	32417123			Convalescent plasma, an apheresis research project targeting and motivating the fully recovered COVID 19 patients: A rousing message of clinical benefit to both donors and recipients alike.	This concise manuscript aims to make suggestions for a small step forward in both preventative and therapeutic measures against the Coronavirus disease 2019 (COVID 19) pandemic. This targeted strategy consists of using fully recovered COVID 19 Heroes, that is, brave volunteers, as the source of antibodies in plasma collected by plasmapheresis or affinity column- derived antibodies, both are steri…	1	0
pubmed	5/18/20	10.1177/1474515120926629	32418455			Impact of the COVID-19 pandemic on ongoing cardiovascular research projects: considerations and adaptations.		1	0
pubmed	6/11/20	10.1017/dmp.2020.157	32418556			Predicted Effects of Stopping COVID-19 Lockdown on Italian Hospital Demand.	Italy has been one of the first countries to implement mitigation measures to curb the coronavirus disease 2019 (COVID-19) pandemic. There is currently a debate on when and how such measures should be loosened. To forecast the demand for hospital intensive care unit (ICU) and non-ICU beds for COVID-19 patients from May to September, we developed 2 models, assuming a gradual easing of restrictions…	1	0
pubmed	5/29/20	10.1017/S0950268820001065	32418559			Back-projection of COVID-19 diagnosis counts to assess infection incidence and control measures: analysis of Australian data.	Back-projection is an epidemiological analysis method that was developed to estimate HIV incidence using surveillance data on AIDS diagnoses. It was used extensively during the 1990s for this purpose as well as in other epidemiological contexts. Surveillance data on COVID-19 diagnoses can be analysed by the method of back-projection using information about the probability distribution of the time…	1	0
pubmed	5/18/20	10.1016/j.enfcli.2020.05.003	32419772			[HOME CARE AND COVID-19. BEFORE, IN AND AFTER THE STATE OF ALARM].	In Spain, Home Care as a fundamental tool of Primary Health Care, has had uneven development both before and during the COVID-19 pandemic, although it initially played a relevant role in the control and monitoring of infected people and their families. However, at no time it was used the desirable community perspective and community participation throughout the process as it has been successfully…	1	0
pubmed	5/22/20	10.1186/s13040-020-00213-y	32419848			Ideas for how informaticians can get involved with COVID-19 research.	The coronavirus disease 2019 (COVID-19) pandemic has had a significant impact on population health and wellbeing. Biomedical informatics is central to COVID-19 research efforts and for the delivery of healthcare for COVID-19 patients. Critical to this effort is the participation of informaticians who typically work on other basic science or clinical problems. The goal of this editorial is to high…	1	0
pubmed	6/1/20	10.1016/j.anorl.2020.05.007	32419879			Best practice recommendations: ENT consultations during the COVID-19 pandemic.	These best practice recommendations for ENT consultations during the COVID-19 pandemic have been drawn up because ENT examinations and treatments are at risk of contamination by the SARS-Cov-2 virus in certain instances. Thus, ENT specialists are among the professionals who are most exposed to this infection. During the pandemic, insofar as an asymptomatic patient may be infected and contagious, …	1	0
pubmed	5/26/20	10.23750/abm.v91i2.9536	32420927			AOU Policlinico di Bari - West China Hospital of Sichuan University. Global experience of medical profession, battle, health, friendship against COVID -19.	The global context we are experiencing, characterized by the pandemic spread of SARS-CoV2, imposes strict containment, isolation and physical distance measures, necessary to control and contain the risk of contagion. Despite social distances and isolation in this context of threat to Global Health, the sharing of experiences, professionalism, scientific research and Public Health strategies is fu…	1	0
pubmed	5/22/20	10.23750/abm.v91i2.9569	32420928			Stand by me 2.0. Visits by family members at Covid-19 time.	In the complex health emergency situation of our country, the application of Information Technology tools has a decisive role in supporting health insurance, creating a highly performing and technologically advanced system that reduce distances, suffering of disease and the weight of necessary isolation. The theme of the humanization of care, understood as attention to the person as a whole, is a…	1	0
pubmed	6/16/20	10.3390/ph13050098	32423027			COVID-19: An Update About the Discovery Clinical Trial.	Finding efficacious and safe treatments for COVID-19 emerges as a crucial need in order to control the spread of the pandemic. Whereas plasma therapy attracts much interest, the European project Discovery focuses on the potentialities of small molecules like remdesivir, the combination of lopinavir/ritonavir, hydroxychloroquine, and chloroquine. Results recently published on the clinical evaluati…	1	0
pubmed	5/29/20	10.1016/S0140-6736(20)31022-9	32423584			Remdesivir in adults with severe COVID-19: a randomised, double-blind, placebo-controlled, multicentre trial.	No specific antiviral drug has been proven effective for treatment of patients with severe coronavirus disease 2019 (COVID-19). Remdesivir (GS-5734), a nucleoside analogue prodrug, has inhibitory effects on pathogenic animal and human coronaviruses, including severe acute respiratory syndrome coronavirus 2 (SARS-CoV-2) in vitro, and inhibits Middle East respiratory syndrome coronavirus, SARS-CoV-…	1	0
pubmed	5/19/20	10.1016/j.enfcli.2020.05.004	32425485			[ELDERLY PEOPLE, DEPENDENCY AND VULNERABILITY IN THE CORONAVIRUS PANDEMIC: AN EMERGENCY FOR A SOCIAL AND HEALTH INTEGRATION.]	The current SARS-CoV-2 pandemic (COVID-19) is affecting elderly people worldwide with greater incidence and severity. In Spain, 68% of all coronavirus hospitalizations correspond to those over 60 years of age. This work aims to highlight the evidence about the measures to be implemented through current and future guidelines. The need to prepare for action by implementing international protocols s…	1	0
pubmed	6/8/20	10.1016/j.ijid.2020.05.043	32425631			A dynamic modeling tool for estimating healthcare demand from the COVID19 epidemic and evaluating population-wide interventions.	Public health officials need tools to assist in anticipating the healthcare resources required to confront the SARS-COV-2 pandemic. We constructed a modeling tool to aid active public health officials to estimate healthcare demand from the pandemic in their jurisdictions and to evaluate the potential impact of population-wide social-distancing interventions. The tool uses an SEIR compartmental mo…	1	0
pubmed	6/8/20	10.1080/03007995.2020.1771294	32427000			Implications of the lack of a unified research project framework: an investigation into the registration of clinical trials of COVID-19.	<b>Objective:</b> The aim of this study was to provide recommendations for improving the design of subsequent studies through analysis of the registered coronavirus disease 2019 (COVID-19) clinical trials.<b>Methods:</b> A retrospective analysis of 189 trial retrievals achieved on 20 February 2020.<b>Results:</b> A total of 189 trials are included in the study. There were 69.3% interventional stu…	1	0
pubmed	6/24/20	10.2196/19353	32427104			Modeling COVID-19 Latent Prevalence to Assess a Public Health Intervention at a State and Regional Scale: Retrospective Cohort Study.	Emergence of the coronavirus disease (COVID-19) caught the world off guard and unprepared, initiating a global pandemic. In the absence of evidence, individual communities had to take timely action to reduce the rate of disease spread and avoid overburdening their health care systems. Although a few predictive models have been published to guide these decisions, most have not taken into account s…	1	0
pubmed	5/26/20	10.1590/0102-311x00080020	32428072			COVID-19: intensive care units, mechanical ventilators, and latent mortality profiles associated with case-fatality in Brazil.	In response to the accelerated increase in the number of COVID-19 cases, countries must increase their supply of beds in intensive care units (ICUs). Respiratory diseases, neoplasms, cardiopathies and hypertension, and diabetes are associated with higher COVID-19 case-fatality. The study aimed to identify the regions of Brazil with higher specific mortality rates from these comorbidities and the …	1	0
pubmed	6/16/20	10.3390/jcm9051492	32429121			Forecasting COVID-19-Associated Hospitalizations under Different Levels of Social Distancing in Lombardy and Emilia-Romagna, Northern Italy: Results from an Extended SEIR Compartmental Model.	The outbreak of coronavirus disease 2019 (COVID-19) was identified in Wuhan, China, in December 2019. As of 17 April 2020, more than 2 million cases of COVID-19 have been reported worldwide. Northern Italy is one of the world's centers of active coronavirus cases. In this study, we predicted the spread of COVID-19 and its burden on hospital care under different conditions of social distancing in …	1	1		0
pubmed	6/1/20	10.3390/ijerph17103493	32429517			Distribution of the SARS-CoV-2 Pandemic and Its Monthly Forecast Based on Seasonal Climate Patterns.	This paper investigates whether the Severe Acute Respiratory Syndrome CoronaVirus 2 (SARS-CoV-2) pandemic could have been favored by specific weather conditions and other factors. It is found that the 2020 winter weather in the region of Wuhan (Hubei, Central China)-where the virus first broke out in December and spread widely from January to February 2020-was strikingly similar to that of the No…	1	0
pubmed	5/23/20	10.1007/s00210-020-01901-6	32430617			A comprehensive review on drug repositioning against coronavirus disease 2019 (COVID19).	Severe acute respiratory syndrome coronavirus 2 (SARS-CoV2) is the reason for this ongoing pandemic infection diseases termed coronavirus disease 2019 (COVID-19) that has emerged since early December 2019 in Wuhan City, Hubei Province, China. In this century, it is the worst threat to international health and the economy. After 4 months of COVID-19 outbreak, there is no certain and approved medic…	1	0
pubmed	6/15/20	10.1097/PHM.0000000000001451	32433329			Adapting to the Coronavirus Disease 2019 Pandemic in New York City.	The coronavirus disease 2019 has and continues to overwhelm the medical establishment in New York City. It has moved faster and had rates of mortality higher than what were initially forecast. All departments within large hospital systems have had to learn lessons and adapt in real time to the crisis. We share our experience and what we have learned as it pertains to this pandemic and hope that i…	1	0
pubmed	5/23/20	10.1186/s41256-020-00152-5	32435695			Reconstructing and forecasting the COVID-19 epidemic in the United States using a 5-parameter logistic growth model.	Many studies have modeled and predicted the spread of COVID-19 (coronavirus disease 2019) in the U.S. using data that begins with the first reported cases. However, the shortage of testing services to detect infected persons makes this approach subject to error due to its underdetection of early cases in the U.S. Our new approach overcomes this limitation and provides data supporting the public p…	1	1		0
pubmed	6/3/20	10.2196/19369	32437329			Collateral Crises of Gun Preparation and the COVID-19 Pandemic: Infodemiology Study.	In the past, national emergencies in the United States have resulted in increased gun preparation (ie, purchasing new guns or removing guns from storage); in turn, these gun actions have effected increases in firearm injuries and deaths. The aim of this paper was to assess the extent to which interest in gun preparation has increased amid the coronavirus disease (COVID-19) pandemic using data fro…	1	0
pubmed	6/22/20	10.1016/j.lfs.2020.117765	32437797			The current understanding and potential therapeutic options to combat COVID-19.	The ongoing wreaking global outbreak of the novel human beta coronavirus (CoV) pathogen was presumed to be from a seafood wholesale market in Wuhan, China, belongs to the Coronaviridae family in the Nidovirales order. The virus is highly contagious with potential human-human transmission which was named as the severe acute respiratory syndrome coronavirus-2 (SARS-CoV-2), has spread across six con…	1	0
pubmed	6/8/20	10.1016/j.ijid.2020.05.029	32437930			COVID-19 outbreak reproduction number estimations and forecasting in Marche, Italy.	COVID-19 disease is becoming a global pandemic and more than 200 countries were affected because of this disease. Italy is one of the countries is largely suffered with this virus outbreak, and about 180,000 cases (as of 20 April 2020) were registered which explains the large transmissibility and reproduction case numbers. In this study, we considered the Marche region of Italy to compute differe…	1	1		0
pubmed	5/27/20	10.1289/EHP7200	32438824			Global Access to Handwashing: Implications for COVID-19 Control in Low-Income Countries.	Low-income countries have reduced health care system capacity and are therefore at risk of substantially higher COVID-19 case fatality rates than those currently seen in high-income countries. Handwashing is a key component of guidance to reduce transmission of the SARS-CoV-2 virus, responsible for the COVID-19 pandemic. Prior systematic reviews have indicated the effectiveness of handwashing to …	1	0
pubmed	6/12/20	10.1017/dmp.2020.167	32438942			The Performance of the Iranian Red Crescent by Launching Testing Centers for the Coronavirus Disease.	The coronavirus disease (COVID-19) screening project has been conducted by the Red Crescent Society for 17 days with the aim of identifying and treating people with COVID-19, reducing road trips, and sensitizing people to the problem. Due to the shortage of testing devices, passengers were screened by measuring skin temperature. In 851 screening posts, 95 371 volunteers of Red Crescent monitored …	1	0
pubmed	5/27/20	10.1136/bmjoq-2020-000985	32439740			Rapid implementation of virtual clinics due to COVID-19: report and early evaluation of a quality improvement initiative.	The COVID-19 outbreak has placed the National Health Service under significant strain. Social distancing measures were introduced in the UK in March 2020 and virtual consultations (via telephone or video call) were identified as a potential alternative to face-to-face consultations at this time. The Royal National Orthopaedic Hospital (RNOH) sees on average 11 200 face-to-face consultations a mon…	1	0
pubmed	5/23/20	10.1038/d41586-020-01543-x	32440022			Scientists baffled by decision to stop a pioneering coronavirus testing project.		1	0
pubmed	5/22/20	10.1515/cclm-2020-0411	32441666			Dynamic profile and clinical implications of hematological parameters in hospitalized patients with coronavirus disease 2019.	Objectives As people across the world suffer from coronavirus disease 2019 (COVID-19), further studies are needed to facilitate evaluating the severity and prognosis of COVID-19 patients. In the study, we aimed to dissect the dynamic profile and clinical implications of hematological findings in hospitalized patients with COVID-19. Methods We retrospectively analyzed the hematological findings of…	1	0
pubmed	5/27/20	10.2174/1567202617666200522220509	32442082			Severe acute respiratory syndrome coronavirus 2 is penetrating to dementia research.	1. Introduction Severe acute respiratory syndrome coronavirus 2 (SARS-CoV-2) causes coronavirus infectious disease 2019 (COVID-19), which was first reported in Wuhan, China, in late December, 2019. Despite the tremendous efforts to control the disease, SARS-CoV-2 has infected 1,5 million people and caused the death of more than a hundred thousand people across the globe as of writing. Recently, M…	1	0
pubmed	5/22/20	10.1093/jamia/ocaa112	32442266			Barriers to Hospital Electronic Public Health Reporting and Implications for the COVID-19 Pandemic.	We sought to identify barriers to hospital reporting of electronic surveillance data to local, state, and federal public health agencies and the impact on areas projected to be overwhelmed by the COVID-19 pandemic. Using 2018 American Hospital Association data, we identified barriers to surveillance data reporting, and combined this with data on the projected impact of the COVID-19 pandemic on ho…	1	0
pubmed	6/18/20	10.1016/j.puhe.2020.05.001	32442842			Modelling the evolution trajectory of COVID-19 in Wuhan, China: experience and suggestions.	In December 2019, a novel coronavirus disease (COVID-19) emerged in Wuhan city, China, which has subsequently led to a global pandemic. At the time of writing, COVID-19 in Wuhan appears to be in the final phase and under control. However, many other countries, especially the US, Italy and Spain, are still in the early phases and dealing with increasing cases every day. Therefore, this article aim…	1	1	0	1
pubmed	6/2/20	10.3390/ijerph17103520	32443476			Marine Predators Algorithm for Forecasting Confirmed Cases of COVID-19 in Italy, USA, Iran and Korea.	The current pandemic of the new coronavirus, severe acute respiratory syndrome coronavirus 2 (SARS-CoV-2), or COVID-19, has received wide attention by scholars and researchers. The vast increase in infected people is a significant challenge for each country and the international community in general. The prediction and forecasting of the number of infected people (so-called confirmed cases) is a …	1	0
pubmed	6/19/20	10.3390/jcm9051547	32443871			An Efficient COVID-19 Prediction Model Validated with the Cases of China, Italy and Spain: Total or Partial Lockdowns?	The present work develops an accurate prediction model of the COVID-19 pandemic, capable not only of fitting data with a high regression coefficient but also to predict the overall infections and the infection peak day as well. The model is based on the Verhulst equation, which has been used to fit the data of the COVID-19 spread in China, Italy, and Spain. This model has been used to predict bot…	1	1		0
pubmed	5/28/20	10.1186/s12916-020-01628-4	32448247			Epidemiological models are important tools for guiding COVID-19 interventions.		1	0
pubmed	6/12/20	10.1016/j.transci.2020.102794	32448638			Convalescent plasma, an apheresis research project targeting and motivating the fully recovered COVID 19 patients: A rousing message of clinical benefit to both donors and recipients alike.		1	0
pubmed	5/28/20	10.1016/j.jocd.2020.04.003	32448715			COVID-19, Medical Education, and Bone Health: Insights From Project ECHO.		1	0
pubmed	6/17/20	10.1016/S0140-6736(20)31208-3	32450106			Safety, tolerability, and immunogenicity of a recombinant adenovirus type-5 vectored COVID-19 vaccine: a dose-escalation, open-label, non-randomised, first-in-human trial.	A vaccine to protect against COVID-19 is urgently needed. We aimed to assess the safety, tolerability, and immunogenicity of a recombinant adenovirus type-5 (Ad5) vectored COVID-19 vaccine expressing the spike glycoprotein of a severe acute respiratory syndrome coronavirus 2 (SARS-CoV-2) strain. We did a dose-escalation, single-centre, open-label, non-randomised, phase 1 trial of an Ad5 vectored …	1	0
pubmed	6/1/20	10.1136/bmjgh-2020-002699	32451367			The relatively young and rural population may limit the spread and severity of COVID-19 in Africa: a modelling study.	A novel coronavirus disease 2019 (COVID-19) has spread to all regions of the world. There is great uncertainty regarding how countries' characteristics will affect the spread of the epidemic; to date, there are few studies that attempt to predict the spread of the epidemic in African countries. In this paper, we investigate the role of demographic patterns, urbanisation and comorbidities on the p…	1	0
pubmed	5/26/20	10.1177/0194599820931836	32452722			Endoscopic Skull Base Surgery Protocol From the Frontlines: Transnasal Surgery During the COVID-19 Pandemic.	The coronavirus disease 2019 (COVID-19) pandemic disrupted the standard management paradigms for care of patients with sinus and skull base presentations due to concern for patient and health care provider safety, given the high aerosol-generating potential of endonasal procedures. We reviewed the relevant literature complied from available sources, including PubMed, Google Scholar, and otolaryng…	1	0
pubmed	6/6/20	10.5435/JAAOS-D-20-00412	32453010			Early Experience Managing a High-Volume Academic Orthopaedic Department During the Coronavirus Pandemic in New York City.	Our orthopaedic surgery department at Montefiore Medical Center and Albert Einstein College of Medicine, is located within the Bronx, a borough of New York City, and serves a densely-populated urban community. Since the beginning of the Coronavirus (COVID) outbreak in New York City the medical center was forced to rapidly adapt to the projected influx of critically ill patients. The aim of this r…	1	0
pubmed	6/12/20	10.1016/j.jshs.2020.05.006	32454174			Projecting the impact of the coronavirus disease-19 pandemic on childhood obesity in the United States: A microsimulation model.	The coronavirus disease-2019 (COVID-19) pandemic in the United States led to nationwide stay-at-home orders and school closures. Declines in energy expenditure resulting from canceled physical education classes and reduced physical activity may elevate childhood obesity risk. This study estimated the impact of COVID-19 on childhood obesity. A microsimulation model simulated the trajectory of a na…	1	0
pubmed	5/28/20	10.1186/s40163-020-00117-6	32455094			Initial evidence on the relationship between the coronavirus pandemic and crime in the United States.	The COVID-19 pandemic led to substantial changes in the daily activities of millions of Americans, with many businesses and schools closed, public events cancelled and states introducing stay-at-home orders. This article used police-recorded open crime data to understand how the frequency of common types of crime changed in 16 large cities across the United States in the early months of 2020. Sea…	1	0
pubmed	6/19/20	10.3390/jcm9051564	32455807			The COVID-19 Infection in Italy: A Statistical Study of an Abnormally Severe Disease.	We statistically investigate the Coronavirus Disease 19 (COVID-19) pandemic, which became particularly invasive in Italy in March 2020. We show that the high apparent lethality or case fatality ratio (CFR) observed in Italy, as compared with other countries, is likely biased by a strong underestimation of the number of infection cases. To give a more realistic estimate of the lethality of COVID-1…	1	0
pubmed	6/23/20	10.1016/j.psychres.2020.113104	32460184			Projected increases in suicide in Canada as a consequence of COVID-19.	Macroeconomic indicators, notably unemployment, are significant moderators of suicide. We projected the number of excess suicides in Canada as a consequence of the impact of COVID-19 on unemployment. Annual suicide mortality (2000-2018) and unemployment (2000-2019) data were derived from Statistics Canada. Time-trend regression models were used to evaluate and predict the number of excess suicide…	1	0
pubmed	5/28/20	10.5582/bst.2020.03133	32461511			Predicting intervention effect for COVID-19 in Japan: state space modeling approach.	Japan has observed a surge in the number of confirmed cases of the coronavirus disease (COVID-19) that has caused a serious impact on the society especially after the declaration of the state of emergency on April 7, 2020. This study analyzes the real time data from March 1 to April 22, 2020 by adopting a sophisticated statistical modeling based on the state space model combined with the well-kno…	1	1		0
pubmed	6/11/20	10.1111/1742-6723.13558	32462732			Informing Emergency Care for all patients: The Registry for Emergency Care (REC) Project Protocol.	In Australia, the current emergency department (ED) burden related to COVID-19 is from 'suspected' rather than 'confirmed' cases. The initial aim of the Registry for Emergency Care (REC) Project is to determine the impact of isolation processes on the emergency care of all patients. The REC Project builds on the COVID-19 Emergency Department Quality Improvement Project (COVED). Outcomes measured …	1	0
pubmed	6/17/20	10.3390/ijerph17113766	32466477			Research Progress of Coronavirus Based on Bibliometric Analysis.	COVID-19 has become one of the most serious global epidemics in the 21st Century. This study aims to explore the distribution of research capabilities of countries, institutions, and researchers, and the hotspots and frontiers of coronavirus research in the past two decades. In it, references for funding support of urgent projects and international cooperation among research institutions are prov…	1	0
pubmed	6/23/20	10.1192/j.eurpsy.2020.56	32466820			Years of life lost due to the psychosocial consequences of COVID-19 mitigation strategies based on Swiss data.	The pandemic caused by coronavirus disease 2019 (COVID-19) has forced governments to implement strict social mitigation strategies to reduce the morbidity and mortality from acute infections. These strategies, however, carry a significant risk for mental health, which can lead to increased short-term and long-term mortality and is currently not included in modeling the impact of the pandemic. We …	1	0
pubmed	6/4/20	10.1016/j.semerg.2020.04.001	32467013			[Estimation of the number of cases of COVID-19 in real time using a web form through social networks: Project COVID-19-TRENDS].		1	0
pubmed	6/3/20	10.5867/medwave.2020.04.7898	32469853			[An epidemiological forecast of COVID-19 in Chile based on the generalized SEIR model and the concept of recovered].	The COVID-19 pandemic declared by the World Health Organization (WHO) has generated a wide-ranging debate regarding epidemiological forecasts and the global implications. With the data obtained from the Chilean Ministry of Health (MINSAL), a prospective study was carried out using the generalized SEIR model to estimate the course of COVID-19 in Chile. Three scenarios were estimated: Scenario 1 wi…	1	1	0	1
pubmed	6/8/20	10.1016/j.ijid.2020.05.066	32470605			COVID-19: How to make between-country comparisons.	Different countries have adopted different containment and testing strategies for SARS-CoV-2. The difference in testing makes it difficult to compare the effect of different containment strategies. This study proposes methods to allow a direct comparison and presents the results. Publicly available data on the numbers of reported COVID-19-related deaths between 01 January and 17 April 2020 were c…	1	0
pubmed	6/17/20	10.3390/ijerph17113793	32471083			Covid-19 Pandemic: What Changes for Dentists and Oral Medicine Experts? A Narrative Review and Novel Approaches to Infection Containment.	The authors performed a narrative review on Severe Acute Respiratory Syndrome- CoronaVirus-2 ( SARS-CoV-2) and all infectious agents with the primary endpoints to illustrate the most accepted models of safety protocols in dentistry and oral medicine, and to propose an easy view of the problem and a comparison (pre- vs post-COVID19) for the most common dental procedures. The outcome is forecast to…	1	0
pubmed	6/10/20	10.3390/v12060588	32471302			Spatial-Temporal Variations in Atmospheric Factors Contribute to SARS-CoV-2 Outbreak.	The global outbreak of severe acute respiratory syndrome coronavirus 2 (SARS-CoV-2) infection causing coronavirus disease 2019 (COVID-19) has reached over five million confirmed cases worldwide, and numbers are still growing at a fast rate. Despite the wide outbreak of the infection, a remarkable asymmetry is observed in the number of cases and in the distribution of the severity of the COVID-19 …	1	0
pubmed	6/2/20	10.1016/j.jamcollsurg.2020.05.015	32473197			Pediatric Modification of the Medically Necessary, Time-Sensitive Scoring System for Operating Room Procedure Prioritization During the COVID-19 Pandemic.	The COVID-19 pandemic forced surgeons to reconsider concepts of &quot;elective&quot; surgery. Perceptions regarding the time-sensitivity and medical necessity of a procedure have taken on greater significance during the pandemic. The evolving ethical and clinical environment requires reappraisal of perioperative factors such as personal protective equipment conservation; limiting the risk of expo…	1	0
pubmed	6/23/20	10.1016/S0140-6736(20)31173-9	32473682			COVID-19 mortality in patients with cancer on chemotherapy or other anticancer treatments: a prospective cohort study.	Individuals with cancer, particularly those who are receiving systemic anticancer treatments, have been postulated to be at increased risk of mortality from COVID-19. This conjecture has considerable effect on the treatment of patients with cancer and data from large, multicentre studies to support this assumption are scarce because of the contingencies of the pandemic. We aimed to describe the c…	1	0
pubmed	6/18/20	10.1016/j.jcv.2020.104469	32474371			Rapid implementation and validation of a cold-chain free SARS-CoV-2 diagnostic testing workflow to support surge capacity.	In January 2020 reports of unidentified severe respiratory illness were described in Wuhan, China. A rapid expansion in cases affecting most countries around the globe led to major changes in the way people live their daily lives. In the United Kingdom, the Department of Health and Social Care directed healthcare providers to establish additional resources to manage the anticipated surge in cases…	1	0
pubmed	6/19/20	10.1002/eat.23317	32476163			Eating and exercise behaviors in eating disorders and the general population during the COVID-19 pandemic in Australia: Initial results from the COLLATE project.	Emerging evidence suggests that the coronavirus (COVID-19) pandemic may be negatively impacting mental health. The impact on eating and exercise behaviors is, however, currently unknown. This study aimed to identify changes in eating and exercise behaviors in an Australian sample among individuals with an eating disorder, and the general population, amidst the COVID-19 pandemic outbreak. A total …	1	0
pubmed	6/17/20	10.3390/ijerph17113827	32481629			The Spread of the Covid-19 Pandemic in Time and Space.	As the COVID-19 pandemic has had a profound impact on public health and global economies in 2020; it is crucial to understand how it developed and spread in time and space. This paper contributes to the growing literature by considering the dynamics of country-wise growth rates of infection numbers. Low-order serial correlation of growth rates is predominantly negative with cycles of two to four …	1	0
pubmed	6/11/20	10.7326/M20-1851	32484741			The Collision of COVID-19 and the U.S. Health System.		1	0
pubmed	6/2/20	10.2196/19773	32484782			Oxford Royal College of General Practitioners Clinical Informatics Digital Hub: Rapid innovation to deliver extended COVID-19 surveillance and trial platforms.	Routinely recorded primary care data have been used for many years by sentinel networks for surveillance. More recently, real world data have been used for a wider range of research projects with the anticipation they could be used to support rapid, lower cost clinical trials. Much larger numbers of general practices are required to deliver effective surveillance and in-pandemic trials, given the…	1	0
pubmed	6/9/20	10.3390/ijerph17113872	32486011			Forecast Possible Risk for COVID-19 Epidemic Dissemination Under Current Control Strategies in Japan.	COVID-19 has globally spread to over 4 million people and the epidemic situation in Japan is very serious. The purpose of this research was to assess the risk of COVID-19 epidemic dissemination in Japan by estimating the current state of epidemic dissemination and providing some epidemic prevention and control recommendations. Firstly, the period from 6 January to 31 March 2020 was divided into f…	1	1	0	1
pubmed	6/18/20	10.3390/s20113089	32486055			Statistical Explorations and Univariate Timeseries Analysis on COVID-19 Datasets to Understand the Trend of Disease Spreading and Death.	&quot;Severe Acute Respiratory Syndrome Coronavirus 2 (SARS-CoV-2)&quot;, the novel coronavirus, is responsible for the ongoing worldwide pandemic. &quot;World Health Organization (WHO)&quot; assigned an &quot;International Classification of Diseases (ICD)&quot; code-&quot;COVID-19&quot;-as the name of the new disease. Coronaviruses are generally transferred by people and many diverse species of …	1	1	0
pubmed	6/5/20	10.1080/20008198.2020.1752504	32489523			Screening for consequences of trauma - an update on the global collaboration on traumatic stress.	This letter provides an update on the activities of &quot;The Global Collaboration on Traumatic Stress&quot; (GC-TS) as first described by Schnyder et al. in 2017. It presents in further detail the projects of the first theme, in particular the development of and initial data on the Global Psychotrauma Screen (GPS), a brief instrument designed to screen for the wide range of potential outcomes of…	1	0
pubmed	6/3/20	10.23736/S0026-4806.20.06702-6	32491297			COVID-19 mortality rates in the European Union, Switzerland, and the UK: effect of timeliness, lockdown rigidity, and population density.	To date the European experience with COVID-19 mortality has been different to the observed in China and Asia. We aimed to forecast mortality trends in the 27 countries of the European Union (EU), plus Switzerland and the United Kingdom (UK), where lockdown dates and confinement interventions have been heterogeneous, and to explore its determinants. We have adapted our predictive model of COVID-19…	1	0
pubmed	6/6/20	10.1007/s13304-020-00822-6	32495280			Resuming elective surgery in the time of COVID-19: a safe and comprehensive strategy.	The 2019 novel corona virus and the disease it causes (COVID-19) is a public health crisis that has profoundly modified the way medical and surgical care is delivered. Countries around the globe had a variable initial response to the COVID-19 pandemic from imposing massive lock downs and quarantine to surrendering to herd immunity. However, healthcare bodies worldwide recognized early on that a t…	1	0
pubmed	6/17/20	10.2196/20239	32496207			Development of an openEHR Template for COVID-19 Based on Clinical Guidelines.	The coronavirus disease (COVID-19) was discovered in China in December 2019. It has developed into a threatening international public health emergency. With the exception of China, the number of cases continues to increase worldwide. A number of studies about disease diagnosis and treatment have been carried out, and many clinically proven effective results have been achieved. Although informatio…	1	0
pubmed	6/17/20	10.4103/ijph.IJPH_465_20	32496250			Impact of lockdown following COVID-19 on the gaming behavior of college students.	The uncertainty about the impact of the lockdown in wake of COVID-19 on their future academic and carrier prospects, besides other concerns; makes college students, particularly vulnerable to stress during the COVID-19 pandemic. Gaming has been recognized as a coping mechanism against stress in the previously published literature. The current study aimed to assess the gaming behavior of college s…	1	0
pubmed	6/19/20	10.1111/2047-3095.12291	32497413			NANDA-I, NOC, and NIC Linkages to SARS-Cov-2 (Covid-19): Part 1. Community Response.	We developed linkages using interoperable standardized nursing terminologies, NANDA International (NANDA-I) nursing diagnoses, Nursing Interventions Classification (NIC), and Nursing Outcomes Classification (NOC), to present initial guidance for the development of care plans focused on COVID-19 for nurses practicing in community or public health roles. Seven nurse experts identified the linkages …	1	0
pubmed	6/11/20	10.1016/j.mbs.2020.108391	32497623			A data-driven network model for the emerging COVID-19 epidemics in Wuhan, Toronto and Italy.	The ongoing Coronavirus Disease 2019 (COVID-19) pandemic threatens the health of humans and causes great economic losses. Predictive modeling and forecasting the epidemic trends are essential for developing countermeasures to mitigate this pandemic. We develop a network model, where each node represents an individual and the edges represent contacts between individuals where the infection can spr…	1	1	0	1
pubmed	6/17/20	10.3961/jpmph.20.152	32498137			Forecasting COVID-19 Transmission and Healthcare Capacity in Bali, Indonesia.	In the current early phase of the coronavirus disease 2019 (COVID-19) outbreak, Bali needs to prepare to face the escalation of cases, with a particular focus on the readiness of healthcare services. We simulated the future trajectory of the epidemic under current conditions, projected the impact of policy interventions, and analyzed the implications for healthcare capacity. Our study was based o…	1	1		0
pubmed	6/5/20	10.4081/ejtm.2019.8966	32499903			2020PMD, 30-years of Translational Mobility Medicine at the time of COVID-19 outbreak: Last-minute forewords from the editor.	In the autumn of 2019, the organizers of the 2020 Padua Muscle Days planned an intense program, which was to be held from March 18 to March 21, 2020. The program included eight Scientific Sessions to occur over three full days at either Padova University or the Hotel Augustus on Euganei Hills (Padova), Italy. Abruptly, however, in early January the Coronavirus COVID-19 outbreak started in China a…	1	0
pubmed	6/8/20	10.1007/s13181-020-00788-2	32500282			The Importance of Continuing Medical Education During the COVID-19 Pandemic: the Global Educational Toxicology Uniting Project (GETUP).		1	0
pubmed	6/8/20	10.1016/j.psep.2020.05.029	32501368			Forecasting the prevalence of COVID-19 outbreak in Egypt using nonlinear autoregressive artificial neural networks.	SARS-CoV-2 (COVID-19) is a new Coronavirus, with first reported human infections in late 2019. COVID-19 has been officially declared as a universal pandemic by the World Health Organization (WHO). The epidemiological characteristics of COVID-2019 have not been completely understood yet. More than 200,000 persons were killed during this epidemic (till 1 May 2020). Therefore, developing forecasting…	1	1		0
pubmed	6/8/20	10.1016/j.chaos.2020.109853	32501370			Short-term forecasting COVID-19 cumulative confirmed cases: Perspectives for Brazil.	The new Coronavirus (COVID-19) is an emerging disease responsible for infecting millions of people since the first notification until nowadays. Developing efficient short-term forecasting models allow forecasting the number of future cases. In this context, it is possible to develop strategic planning in the public health system to avoid deaths. In this paper, autoregressive integrated moving ave…	1	0
pubmed	6/16/20	10.1016/j.chaos.2020.109924	32501372			Forecast and evaluation of COVID-19 spreading in USA with reduced-space Gaussian process regression.	In this report, we analyze historical and forecast infections for COVID-19 death based on Reduced-Space Gaussian Process Regression associated to chaotic Dynamical Systems with information obtained in 82 days with continuous learning, day by day, from January 21 <sup> <i>th</i> </sup> , 2020 to April 12 <sup> <i>th</i> </sup> . According last results, COVID-19 could be predicted with Gaussian mod…	1	1	0	1
pubmed	6/16/20	10.1016/j.chaos.2020.109923	32501375			Lessons from being challenged by COVID-19.	We present results of different approaches to model the evolution of the COVID-19 epidemic in Argentina, with a special focus on the megacity conformed by the city of Buenos Aires and its metropolitan area, including a total of 41 districts with over 13 million inhabitants. We first highlight the relevance of interpreting the early stage of the epidemic in light of incoming infectious travelers f…	1	0
pubmed	6/8/20	10.1016/j.chaos.2020.109917	32501376			Analysis of Spatial Spread Relationships of Coronavirus (COVID-19) Pandemic in the World using Self Organizing Maps.	We describe in this paper an analysis of the spatial evolution of coronavirus pandemic around the world by using a particular type of unsupervised neural network, which is called self-organizing maps. Based on the clustering abilities of self-organizing maps we are able to spatially group together countries that are similar according to their coronavirus cases, in this way being able to analyze w…	1	0
pubmed	6/8/20	10.1016/j.chaos.2020.109926	32501377			Statistical analysis of forecasting COVID-19 for upcoming month in Pakistan.	In this paper, we have conducted analysis based on data obtained from National Institute of Health (NIH) - Islamabad and produced a forecast of COVID-19 confirmed cases as well as the number of deaths and recoveries in Pakistan using the Auto-Regressive Integrated Moving Average Model (ARIMA). The fitted forecasting models revealed high exponential growth in the number of confirmed cases, deaths …	1	1	0	1
pubmed	6/16/20	10.1016/j.imu.2020.100356	32501423			Developing an ultra-efficient microsatellite discoverer to find structural differences between SARS-CoV-1 and Covid-19.	Recently, the outbreak of Coronavirus-Covid-19 has forced the World Health Organization to declare a pandemic status. A genome sequence is the core of this virus which interferes with the normal activities of its counterparts within humans. Analysis of its genome may provide clues toward the proper treatment of patients and the design of new drugs and vaccines. Microsatellites are composed of sho…	1	0
pubmed	6/19/20	10.7326/M20-2223	32501754			Historical Insights on Coronavirus Disease 2019 (COVID-19), the 1918 Influenza Pandemic, and Racial Disparities: Illuminating a Path Forward.	The coronavirus disease 2019 (COVID-19) pandemic is exacting a disproportionate toll on ethnic minority communities and magnifying existing disparities in health care access and treatment. To understand this crisis, physicians and public health researchers have searched history for insights, especially from a great outbreak approximately a century ago: the 1918 influenza pandemic. However, of the…	1	0
pubmed	6/23/20	10.2196/19292	32501805			Closing the Psychological Treatment Gap During the COVID-19 Pandemic With a Supportive Text Messaging Program: Protocol for Implementation and Evaluation.	Coronavirus disease (COVID-19) has spread globally with far-reaching, significant, and unprecedented impacts on health and everyday life. Threats to mental health, psychological safety, and well-being are now emerging, increasing the impact of this virus on world health. Providing support for these challenges is difficult because of the high number of people requiring support in the context of a …	1	0
pubmed	6/8/20	10.1016/S2468-2667(20)30133-X	32502389			Effects of non-pharmaceutical interventions on COVID-19 cases, deaths, and demand for hospital services in the UK: a modelling study.	Non-pharmaceutical interventions have been implemented to reduce transmission of severe acute respiratory syndrome coronavirus 2 (SARS-CoV-2) in the UK. Projecting the size of an unmitigated epidemic and the potential effect of different control measures has been crucial to support evidence-based policy making during the early stages of the epidemic. This study assesses the potential impact of di…	1	0
pubmed	6/22/20	10.1016/j.echo.2020.04.007	32503707			Echocardiography in Pandemic: Front-Line Perspective, Expanding Role of Ultrasound, and Ethics of Resource Allocation.	The grave clinical context of the coronavirus disease 2019 (COVID-19) pandemic must be understood. Italy is immersed in the COVID-19 pandemic. Most of the world will soon follow. The United States currently has the most documented cases of COVID-19 of any nation. Severe acute respiratory syndrome coronavirus-2 (SARS-CoV-2)-associated acute cardiomyopathy is common in critical care patients and is…	1	0
pubmed	6/6/20	10.1007/s00264-020-04653-3	32504213			Risk of a second wave of Covid-19 infections: using artificial intelligence to investigate stringency of physical distancing policies in North America.	Accurately forecasting the occurrence of future covid-19-related cases across relaxed (Sweden) and stringent (USA and Canada) policy contexts has a renewed sense of urgency. Moreover, there is a need for a multidimensional county-level approach to monitor the second wave of covid-19 in the USA. We use an artificial intelligence framework based on timeline of policy interventions that triangulated…	1	0
pubmed	6/11/20	10.1053/j.ajkd.2020.05.008	32505811			Ensuring Sustainability of Continuous Kidney Replacement Therapy in the Face of Extraordinary Demand: Lessons From the COVID-19 Pandemic.	With the exponential surge in coronavirus disease 2019 (COVID-19) patients worldwide, the resources needed to provide continuous kidney replacement therapy (CKRT) for patients with acute kidney injury or kidney failure may be threatened. This article summarizes subsisting strategies that can be implemented immediately. Pre-emptive weekly multi-center projections of CKRT demand based on evolving C…	1	0
pubmed	6/11/20	10.1016/j.anorl.2020.05.015	32507410			The influenza virus, SARS-CoV-2, and the airways: Clarification for the otorhinolaryngologist.	The influenza virus and SARS-CoV-2 cause trivial upper and severe lower respiratory infections (Influenza virus 290,000 to 650,000 deaths/year). These viruses come into contact with the airways either by direct projection, by secondary inhalation of airborne droplets, or by handling (fomites). The objective of this article is to clarify the mechanisms of production and penetration of droplets of …	1	0
pubmed	6/9/20	10.1016/j.chaos.2020.109945	32508399			Time Series Analysis and Forecast of the COVID-19 Pandemic in India using Genetic Programming.	COVID-19 declared as a global pandemic by WHO, has emerged as the most aggressive disease, impacting more than 90% countries of the world. The virus started from a single human being in China, is now increasing globally at a rate of 3% to 5% daily and has become a never ending process. Some studies even predict that the virus will stay with us forever. India being the second most populous country…	1	1		0
pubmed	6/8/20	10.1101/2020.01.22.915660	32511294			Functional assessment of cell entry and receptor usage for lineage B β-coronaviruses, including 2019-nCoV.	Over the past 20 years, several coronaviruses have crossed the species barrier into humans, causing outbreaks of severe, and often fatal, respiratory illness. Since SARS-CoV was first identified in animal markets, global viromics projects have discovered thousands of coronavirus sequences in diverse animals and geographic regions. Unfortunately, there are few tools available to functionally test …	1	0
pubmed	6/8/20	10.1101/2020.04.24.059527	32511379			A transcriptional regulatory atlas of coronavirus infection of human cells.	Identifying transcriptional responses that are most consistently associated with experimental coronavirus (CoV) infection can help illuminate human cellular signaling pathways impacted by CoV infection. Here, we distilled over 3,000,000 data points from publically archived CoV infection transcriptomic datasets into consensus regulatory signatures, or consensomes, that rank genes based on their tr…	1	0
pubmed	6/8/20	10.1101/2020.01.28.20019224	32511422			Estimated effectiveness of traveller screening to prevent international spread of 2019 novel coronavirus (2019-nCoV).	Traveller screening is being used to limit further global spread of 2019 novel coronavirus (nCoV) following its recent emergence. Here, we project the impact of different travel screening programs given remaining uncertainty around the values of key nCoV life history and epidemiological parameters. Even under best-case assumptions, we estimate that screening will miss more than half of infected t…	1	0
pubmed	6/8/20	10.1101/2020.02.09.20021261	32511423			The effect of travel restrictions on the spread of the 2019 novel coronavirus (2019-nCoV) outbreak.	Motivated by the rapid spread of a novel coronavirus (2019-nCoV) in Mainland China, we use a global metapopulation disease transmission model to project the impact of both domestic and international travel limitations on the national and international spread of the epidemic. The model is calibrated on the evidence of internationally imported cases before the implementation of the travel quarantin…	1	0
pubmed	6/8/20	10.1101/2020.03.19.20039404	32511455			Projected geographic disparities in healthcare worker absenteeism from COVID-19 school closures and the economic feasibility of child care subsidies: a simulation study.	School closures have been enacted as a measure of mitigation during the ongoing COVID-19 pandemic. It has been shown that school closures could cause absenteeism amongst healthcare workers with dependent children, but there remains a need for spatially granular analyses of the relationship between school closures and healthcare worker absenteeism to inform local community preparedness. We provide…	1	0
pubmed	6/24/20	10.4178/epih.e2020028	32512670			Estimation of the reproduction number and early prediction of the COVID-19 outbreak in India using a statistical computing approach.	Coronavirus disease 2019 (COVID-19), which causes severe respiratory illness, has become a pandemic. The World Health Organization has declared it a public health crisis of international concern. We developed a susceptible, exposed, infected, recovered (SEIR) model for COVID-19 to show the importance of estimating the reproduction number (R<sub>0</sub>). This work is focused on predicting the COV…	1	1		0
pubmed	6/11/20	10.1016/j.semerg.2020.05.011	32513502			[Estimating the number of COVID-19 cases using a web-based tool: Results from the first week of the 'Covid-19 Trends' project in the Basque Country].	In the Basque Country, two cases of COVID-19 were diagnosed on February 28 2020. On March 14, the Spanish Government established a state of alarm. Only cases confirmed by molecular biology (reverse-transcriptase polymerase chain reaction [RT-PCR]) were known. We launched a web-based surveillance tool to estimate the number of symptomatic cases of COVID-19 to contribute to Public Health decision-m…	1	0
pubmed	6/12/20	10.1038/s41380-020-0802-9	32514104			Brain oxytocin: how puzzle stones from animal studies translate into psychiatry.	The neuropeptide oxytocin has attracted great attention of the general public, basic neuroscience researchers, psychologists, and psychiatrists due to its profound pro-social, anxiolytic, and &quot;anti-stress&quot; behavioral and physiological effects, and its potential application for treatment of mental diseases associated with altered socio-emotional competence. During the last decade, substa…	1	0
pubmed	6/12/20	10.1007/s13181-020-00790-8	32514696			Intentional Hydroxychloroquine Overdose Treated with High-Dose Diazepam: an Increasing Concern in the COVID-19 Pandemic.	Recent attention on the possible use of hydroxychloroquine and chloroquine to treat COVID-19 disease has potentially triggered a number of overdoses from hydroxychloroquine. Toxicity from hydroxychloroquine manifests with cardiac conduction abnormalities, seizure activity, and muscle weakness. Recognizing this toxidrome and unique management of this toxicity is important in the COVID-19 pandemic.…	1	0
pubmed	6/12/20	10.1007/s11239-020-02177-6	32514763			Ovarian vein thrombosis after coronavirus disease (COVID-19) infection in a pregnant woman: case report.	Corona virus outbreak started in December 2019, and the disease has been defined by the World Health Organization as a public health emergency. Coronavirus is a source of deep venous thrombosis (DVT) due to complications such as over-coagulation, blood stasis, and endothelial damage. In this study, we report a 26-year-old pregnant woman with coronavirus who was hospitalized with a right ovarian v…	1	0
pubmed	6/24/20	10.1017/S0950268820001247	32517845			The basic reproduction number and prediction of the epidemic size of the novel coronavirus (COVID-19) in Shahroud, Iran.	The aim of this study was to estimate the basic reproduction number (R0) of COVID-19 in the early stage of the epidemic and predict the expected number of new cases in Shahroud in Northeastern Iran. The R0 of COVID-19 was estimated using the serial interval distribution and the number of incidence cases. The 30-day probable incidence and cumulative incidence were predicted using the assumption th…	1	1	0
pubmed	6/12/20	10.1016/j.idm.2020.03.004	32518882			Canada needs to rapidly escalate public health interventions for its COVID-19 mitigation strategies.	After the declaration of COVID-19 pandemic on March 11th<sup>,</sup> 2020, local transmission chains starting in different countries including Canada are forcing governments to take decisions on public health interventions to mitigate the spread of the epidemic. We conduct data-driven and model-free estimations for the growth rates of the COVID-19 epidemics in Italy and Canada, by fitting an expo…	1	0
pubmed	6/15/20	10.1590/0037-8682-0283-2020	32520235			Short-term forecasting of daily COVID-19 cases in Brazil by using the Holt's model.	We evaluated the performance of the Holt's model to forecast the daily COVID-19 reported cases in Brazil and three Brazilian states. We chose the date of the first COVID-19 case to April 25, 2020, as the training period, and April 26 to May 3, 2020, as the test period. The Holt's model performed well in forecasting the cases in Brazil and in São Paulo and Minas Gerais states, but the forecasts we…	1	1		0
pubmed	6/10/20	10.1093/ajcp/aqaa099	32520340			Linking Statistics With Testing Policy to Manage COVID-19 in the Community.	To determine the public health surveillance severe acute respiratory syndrome coronavirus 2 (SARS-CoV-2) testing volume needed, both for acute infection and seroprevalence. Required testing volumes were developed using standard statistical methods based on test analytical performance, disease prevalence, desired precision, and population size. Widespread testing for individual health management c…	1	0
pubmed	6/16/20	10.3390/ijerph17114076	32521641			Prediction of Epidemic Peak and Infected Cases for COVID-19 Disease in Malaysia, 2020.	The coronavirus COVID-19 has recently started to spread rapidly in Malaysia. The number of total infected cases has increased to 3662 on 05 April 2020, leading to the country being placed under lockdown. As the main public concern is whether the current situation will continue for the next few months, this study aims to predict the epidemic peak using the Susceptible-Exposed-Infectious-Recovered …	1	1	0	1
pubmed	6/22/20	10.1186/s13046-020-01614-x	32522223			A moonshot approach toward the management of cancer patients in the COVID-19 time: what have we learned and what could the Italian network of cancer centers (Alliance Against Cancer, ACC) do after the pandemic wave?	If we focus our attention on seven main features of COVID-19 infection (heterogeneity, fragility, lack of effective treatments and vaccines, &quot;miraculous cures&quot;, psychological suffering, deprivation, and globalization), we may establish parallelism with the challenges faced in the steep road to the understanding and treatment of neoplastic diseases. How the similarities between these two…	1	0
pubmed	6/13/20	10.1016/j.jpainsymman.2020.06.002	32525082			Using telehealth for hospice reauthorization visits: results of a quality improvement analysis.	Increasing hospice need, a growing shortage of hospice providers, and concerns about in-person services due to COVID-19 require hospices to innovate care delivery. This project compared outcomes between hospice reauthorization visits conducted via telehealth and in-person. After each visit, providers, patients and caregivers completed telehealth acceptance surveys, and providers recorded reauthor…	1	0
pubmed	6/13/20	10.24911/SJP.106-1587809750	32528206			COVID-19 and lessons learned from the pandemic wave of meningococcal meningitis (1985-1990).	A novel coronavirus was first identified in late 2019 to cause an outbreak of acute respiratory illness in Wuhan city in China. The disease was designated COVID-19 (coronavirus disease 2019) by the World Health Organization (WHO) in February 2020. Worldwide, the infection spread affecting more than 3 million confirmed cases, mainly in Europe and USA, and was characterised by the WHO as a pandemic…	1	0
pubmed	6/12/20	10.3906/sag-2005-378	32530587			Projecting the Course of COVID-19 in Turkey: A Probabilistic Modeling Approach.	The COVID-19 Pandemic originated in Wuhan, China, in December 2019 and became one of the worst global health crises ever. While struggling with the unknown nature of this novel coronavirus, many researchers and groups attempted to project the progress of the pandemic using empirical or mechanistic models, each one having its drawbacks. The first confirmed cases were announced early in March, and …	1	1	0
pubmed	6/12/20	10.1097/01.ASW.0000669920.94084.c1	32530822			Preventing Facial Pressure Injury for Health Care Providers Adhering to COVID-19 Personal Protective Equipment Requirements.	To determine if a repurposed silicone-based dressing used underneath a N95 mask is a safe and beneficial option for facial skin injury prevention without compromising the mask's seal. Since February 21, 2020, staff in high risk areas such as the ED and ICU of King Hamad University Hospital have worn N95 masks when doing aerosol-generating procedures to protect against the novel coronavirus 2019. …	1	0
pubmed	6/13/20	10.1111/1742-6723.13573	32533613			Epidemiology and clinical features of emergency department patients with suspected COVID-19: Results from the first month of the COVED Quality Improvement Project (COVED-2).	The aim of this study was to describe the epidemiological and clinical features of emergency department (ED) patients with suspected and confirmed COVID-19. The COVID-19 Emergency Department (COVED) Project is an ongoing prospective cohort study that includes all adult patients presenting to The Alfred Hospital ED who undergo testing for SARS-CoV-2. Current guidelines recommend testing for patien…	1	0
pubmed	6/19/20	10.7399/fh.11510	32533667			Hospital Pharmacist experience in the Intensive Care Unit: Plan COVID.	The Intensive Care Unit (ICU) of the University Hospital of Fuenlabrada was forced to critically increase its capacity in the COVID-19 pandemic. The objective of this work is to describe the activities promoted by the pharmacist in the care of the critically ill patient in this context. A new organizational structure was designed, analyzing the tasks necessary to make the processes profitable. Tw…	1	0
pubmed	6/19/20	10.7399/fh.11494	32533675			Clinical research in hospital pharmacy during the fight against COVID-19.	The health crisis resulting from the rapid spread of SARS-CoV-2 worlwide, added to the low evidence of currently used treatments has led to the development of a large number of clinical trials (CT) and observational studies. Likewise, important measures have been adopted in healthcare and research centers aimed at halting the pandemic as soon as possible. The objective of this study is to gather …	1	0
pubmed	6/22/20	10.1016/j.scitotenv.2020.140033	32534320			Spatial analysis and GIS in the study of COVID-19. A review.	This study entailed a review of 63 scientific articles on geospatial and spatial-statistical analysis of the geographical dimension of the 2019 coronavirus disease (COVID-19) pandemic. The diversity of themes identified in this paper can be grouped into the following categories of disease mapping: spatiotemporal analysis, health and social geography, environmental variables, data mining, and web-…	1	0
pubmed	6/14/20	10.1007/s00264-020-04644-4	32535701			Global experience of orthopaedic trauma surgeons facing COVID-19: a survey highlighting the global orthopaedic response.	The COVID-19 (SARS-CoV-2) pandemic has significantly affected all aspects of healthcare, including orthopaedics. Due to the unique challenges presented by COVID-19 as well as the distinct timeframes that it will surge in different geographies, much can be learned from the experiences of orthopaedic professionals in many global settings. The goal of this project is to characterize the preparations…	1	0
pubmed	6/15/20	10.1016/j.jbusres.2020.05.027	32536734			Interventions as experiments: Connecting the dots in forecasting and overcoming pandemics, global warming, corruption, civil rights violations, misogyny, income inequality, and guns.	This essay applies the &quot;ultimate broadening of the concept of marketing&quot; for designing and implementing interventions in public laws and policy, national and local regulations, and everyday lives of individuals. The ultimate broadening of the concept of marketing: Marketing is any activity, message, emotion, or behavior by someone, firm, organization, government, community, or brand exe…	1	0
pubmed	6/15/20	10.1016/j.physd.2020.132599	32536738			COVID-19: Development of a robust mathematical model and simulation package with consideration for ageing population and time delay for control action and resusceptibility.	The current global health emergency triggered by the pandemic COVID-19 is one of the greatest challenges we face in this generation. Computational simulations have played an important role to predict the development of the current pandemic. Such simulations enable early indications on the future projections of the pandemic and is useful to estimate the efficiency of control action in the battle a…	1	1	0
pubmed	6/15/20	10.1016/j.ssci.2020.104862	32536749			A multicriteria approach for risk assessment of Covid-19 in urban district lockdown.	At the beginning of 2020, the spread of a new strand of Coronavirus named SARS-CoV-2 (COVID-19) raised the interest of the scientific community about the risk assessment related to the viral infection. The contagion became pandemic in few months forcing many Countries to declare lockdown status. In this context of quarantine, all commercial and productive activities are suspended, and many Countr…	1	1	0
pubmed	6/15/20	10.1016/j.chaos.2020.109911	32536757			Modeling Nigerian Covid-19 cases: A comparative analysis of models and estimators.	COVID-19 remains a major pandemic currently threatening all the countries of the world. In Nigeria, there were 1, 932 COVID-19 confirmed cases, 319 discharged cases and 58 deaths as of 30th April 2020. This paper, therefore, subjected the daily cumulative reported COVID-19 cases of these three variables to nine (9) curve estimation statistical models in simple, quadratic, cubic, and quartic forms…	1	1	0
pubmed	6/15/20	10.1016/j.chaos.2020.109988	32536763			Investigating the dynamics of COVID-19 pandemic in India under lockdown.	In this paper, we investigate the ongoing dynamics of COVID-19 in India after its emergence in Wuhan, China in December 2019. We discuss the effect of nationwide lockdown implemented in India on March 25, 2020 to prevent the spread of COVID-19. Susceptible-Exposed-Infectious-Recovered (SEIR) model is used to forecast active COVID-19 cases in India considering the effect of nationwide lockdown and…	1	1	0
pubmed	6/15/20	10.1186/s13570-020-00173-2	32537120			Short report on implications of Covid-19 and emerging zoonotic infectious diseases for pastoralists and Africa.	Many emerging and re-emerging zoonotic infectious diseases occur in Africa. These are projected to increase as human-animal host contact increases owing to increasing environmental degradation that shrinks nature habitats for wildlife over the continent. The current outbreak of severe acute respiratory syndrome coronavirus-2 (SARS-CoV-2) responsible for causing coronavirus disease in 2019 (COVID-…	1	0
pubmed	6/15/20	10.1098/rsos.200458	32537230			Motivation and preference in isolation: a test of their different influences on responses to self-isolation during the COVID-19 outbreak.	This multi-wave study examined the extent that both preference and motivation for time alone shapes ill-being during self-isolation. Individuals in the USA and the UK are self-isolating in response to the COVID-19 outbreak. Different motivations may drive their self-isolation: some might see value in it (understood as the identified form of autonomous motivation), while others might feel forced i…	1	0
pubmed	6/15/20	10.1016/j.dib.2020.105779	32537480			ARIMA modelling and forecasting of irregularly patterned COVID-19 outbreaks using Japanese and South Korean data.	The World Health Organization (WHO) upgraded the status of the coronavirus disease 2019 (COVID-19) outbreak from epidemic to global pandemic on March 11, 2020. Various mathematical and statistical models have been proposed to predict the spread of COVID-2019 [1]. We collated data on daily new confirmed cases of the COVID-19 outbreaks in Japan and South Korea from January 20, 2020 to April 26, 202…	1	1	0
pubmed	6/15/20	10.1016/j.idm.2020.05.003	32537527			A novel IDEA: The impact of serial interval on a modified-Incidence Decay and Exponential Adjustment (m-IDEA) model for projections of daily COVID-19 cases.	The SARS-CoV-2 virus causes the disease COVID-19, and has caused high morbidity and mortality worldwide. Empirical models are useful tools to predict future trends of disease progression such as COVID-19 over the near-term. A modified Incidence Decay and Exponential Adjustment (m-IDEA) model was developed to predict the progression of infectious disease outbreaks. The modification allows for the …	1	1	0
pubmed	6/19/20	10.2991/jegh.k.200520.001	32538025			COVID-19 in Turkey: Lessons Learned.	Turkey reported its first COVID-19 case on March 10, 2020. We present here the mitigation efforts Turkey has undertaken so far, and also review the lessons learned for future proactive strategies. High number of intensive care unit beds and ventilators, national treatment algorithms, governmental support for free testing and medications, tedious contact-tracing with early detection and isolation …	1	0
pubmed	6/15/20	10.1002/ajim.23145	32539166			Differential occupational risk for COVID-19 and other infection exposure according to race and ethnicity.	There are racial and ethnic disparities in the risk of contracting COVID-19. This study sought to assess how occupational segregation according to race and ethnicity may contribute to the risk of COVID-19. Data about employment in 2019 by industry and occupation and race and ethnicity were obtained from the Bureau of Labor Statistics Current Population Survey. This data was combined with informat…	1	0
pubmed	6/16/20	10.3760/cma.j.cn112338-20200421-00616	32539259			[Practice and thinking of acute respiratory infection surveillance for the response of emerging respiratory diseases in Shanghai].	Shanghai Municipal Center for Disease Control and Prevention has implemented an active comprehensive surveillance project of acute respiratory infections in adults in Shanghai, including influenza like illness (ILI) and severe acute respiratory infection (SARI). By testing and identifying a variety of respiratory pathogens, it was found that influenza viruses were the main pathogens in 172 ILI ca…	1	0
pubmed	6/19/20	10.1016/S1473-3099(20)30364-9	32539986			SARS-CoV-2 shedding and seroconversion among passengers quarantined after disembarking a cruise ship: a case series.	A cruise ship is a closed-off environment that simulates the basic functioning of a city in terms of living conditions and interpersonal interactions. Thus, the Diamond Princess cruise ship, which was quarantined because of an onboard outbreak of COVID-19 in February, 2020, provides an opportunity to define the shedding pattern of severe acute respiratory syndrome coronavirus 2 (SARS-CoV-2) and p…	1	0
pubmed	6/23/20	10.1016/j.dsx.2020.05.045	32540732			Projections for COVID-19 pandemic in India and effect of temperature and humidity.	As, the COVID-19 has been deemed a pandemic by World Health Organization (WHO), and since it spreads everywhere throughout the world, investigation in relation to this disease is very much essential. Investigation of pattern in the occurrence of COVID-19, to check the influence of different meteorological factors on the incidence of COVID-19 and prediction of incidence of COVID-19 are the objecti…	1	1	0
pubmed	6/16/20	10.2196/18415	32540838			A description of Covid-19 modifications to the TEAMS study protocol for remotely delivering teleassessment/teletraining of complementary alternative medicine among people with multiple sclerosis: protocol for a randomized controlled effectiveness trial.	Access to comprehensive exercise/rehabilitation services for people with multiple sclerosis (MS) remains a major challenge, especially in rural, low-income areas. Hence, the Tele-Exercise and Multiple Sclerosis (TEAMS) study aims to provide patient-centered, coordinated care by implementing a 12-week complementary and alternative medicine (CAM) intervention for adults with MS. However, due to the…	1	0
pubmed	6/17/20	10.1016/j.imu.2020.100358	32542185			The application of DNA nucleotide footprint plotting in coronavirus.	Direct visualization of the key features of coronavirus genomes can lead to a better understanding of this virus as well as a method to distinguish this type of virus from others. The DNA nucleotide footprint plotter is a tool that makes it possible for straightforward visualization of the characteristics of viral genomes. It can also distinguish different gene types and gene structures. The curr…	1	0
pubmed	6/16/20	10.2106/JBJS.20.00881	32544123			Ten Days to Implementation of 3D-Printed Masks for a Level-I Orthopaedic Trauma Practice During the COVID-19 Pandemic.	The coronavirus disease 2019 (COVID-19) pandemic has substantially impacted the global supply chain of personal protective equipment (PPE) for hospitals. At the time of our project, local and national recommendations for PPE were based on supply rather than provider or patient safety, and we intended to give providers a better option than scarves and cloth masks. Our objective was to utilize in-h…	1	0
pubmed	6/20/20	10.1371/journal.pmed.1003144	32544156			The potential impact of COVID-19 in refugee camps in Bangladesh and beyond: A modeling study.	COVID-19 could have even more dire consequences in refugees camps than in general populations. Bangladesh has confirmed COVID-19 cases and hosts almost 1 million Rohingya refugees from Myanmar, with 600,000 concentrated in the Kutupalong-Balukhali Expansion Site (mean age, 21 years; standard deviation [SD], 18 years; 52% female). Projections of the potential COVID-19 burden, epidemic speed, and h…	1	1	0
pubmed	6/17/20	10.1016/j.jiph.2020.06.001	32546438			Forecasting the spread of the COVID-19 pandemic in Saudi Arabia using ARIMA prediction model under current public health interventions.	The substantial increase in the number of daily new cases infected with coronavirus around the world is alarming, and several researchers are currently using various mathematical and machine learning-based prediction models to estimate the future trend of this pandemic. In this work, we employed the Autoregressive Integrated Moving Average (ARIMA) model to forecast the expected daily number of CO…	1	1	0
pubmed	6/17/20	10.1038/s41591-020-0952-y	32546823			Disease and healthcare burden of COVID-19 in the United States.	As of 24 April 2020, the SARS-CoV-2 epidemic has resulted in over 830,000 confirmed infections in the United States<sup>1</sup>. The incidence of COVID-19, the disease associated with this new coronavirus, continues to rise. The epidemic threatens to overwhelm healthcare systems, and identifying those regions where the disease burden is likely to be high relative to the rest of the country is cri…	1	0
pubmed	6/17/20	10.1093/jamia/ocaa076	32548636			Measure what matters: Counts of hospitalized patients are a better metric for health system capacity planning for a reopening.	Responding to the COVID-19 pandemic requires accurate forecasting of health system capacity requirements using readily available inputs. We examined whether testing and hospitalization data could help quantify the anticipated burden on the health system given shelter-in-place (SIP) order. 16,103 SARS-CoV-2 RT-PCR tests were performed on 15,807 patients at Stanford facilities between March 2 and A…	1	0
pubmed	6/20/20	10.12688/hrbopenres.13059.1	32551415			The invisible workforce during the COVID-19 pandemic: Family carers at the frontline.	This is an open letter to acknowledge the essential and increasingly challenging role unpaid family carers are playing in the COVID-19 pandemic. The letter is written by members of the CAREWELL team, a HRB-funded project that aims to promote health and self-care behaviours among working family carers. Family carers provide care to family and friends in the community who need support due to old-ag…	1	0
pubmed	6/19/20	10.1037/tra0000739	32551770			Mitigating social and economic sources of trauma: The need for universal basic income during the coronavirus pandemic.	The COVID-19 pandemic is projected to cause an economic shock larger than the global financial crisis of 2007-2008 and a recession as great as anything seen since the Great Depression in 1930s. The social and economic consequences of lockdowns and social distancing measures, such as unemployment, broken relationships and homelessness, create potential for intergenerational trauma extending decade…	1	0
pubmed	6/22/20	10.1016/j.ijtb.2020.05.006	32553309			COVID-19 and tuberculosis: A mathematical model based forecasting in Delhi, India.	There is emerging evidence that patients with Latent Tuberculosis Infection(LTBI) and Tuberculosis(TB) disease have an increased risk of the SARS-CoV-2 infection and predisposition towards developing severe COVID-19 pneumonia. In this study we attempted to estimate the number of TB patients infected with SARS-CoV-2 and have severe disease during the COVID-19 epidemic in Delhi, India. Susceptible-…	1	1	0
pubmed	6/22/20	10.1016/j.euf.2020.05.007	32553544			Forecasting the Future of Urology Practice: A Comprehensive Review of the Recommendations by International and European Associations on Priority Procedures During the COVID-19 Pandemic.	The unprecedented health care scenario caused by the coronavirus disease 2019 (COVID-19) pandemic has revolutionized urology practice worldwide. To review the recommendations by the international and European national urological associations/societies (UASs) on prioritization strategies for both oncological and nononcological procedures released during the current emergency scenario. Each UAS off…	1	0
pubmed	6/19/20	10.1088/1361-6560/ab9e55	32554879			Low dose lung radiation therapy for pneumonia: an examination of historical dose distributions.	The novel coronavirus, SARS-CoV-2, that causes the COVID-19 disease currently has healthcare systems around the world dealing with unprecedented numbers of critically ill patients. One of the primary concerns associated with this illness is acute respiratory distress syndrome (ARDS) and the pneumonia that accompanies it. Historical literature dating back to the 1940s and earlier contains many rep…	1	0
pubmed	6/19/20	10.1111/joim.13135	32558969			Beating the odds with systematic individualized care Nationwide prospective follow-up of all patients with COVID-19 in Iceland.	The current pandemic of a novel coronavirus disease 2019 (COVID-19) began in December 2019 in Wuhan, China, and has since spread worldwide. Pandemic preparedness has been an ongoing project in Iceland since the Severe Acute Respiratory Syndrome (SARS) epidemic in 2003-2004. In mid-January 2020, The Directorate of Health (DOH) and The Department of Civil Protection and Emergency Management (DCPEM)…	1	0
pubmed	6/22/20	10.1109/MPULS.2020.2993665	32559167			Finding Alternate Resources for Completing Senior Design Projects During the Current COVID-19 Pandemic.	At this time many (if not all) colleges and universities are on lockdown, students have returned home, and classes have transitioned to online instruction. Students in capstone design courses around the country have no access to their school's maker spaces and test equipment. Their prototype parts may be stored in a locked maker space, making it difficult to build, test, and deliver prototypes to…	1	0
pubmed	6/19/20	10.1093/ajcn/nqaa171	32559276			COVID-19 pandemic and mitigation strategies: implications for maternal and child health and nutrition.	Coronavirus disease 2019 (COVID-19) continues to ravage health and economic metrics globally, including progress in maternal and child nutrition. Although there has been focus on rising rates of childhood wasting in the short term, maternal and child undernutrition rates are also likely to increase as a consequence of COVID-19 and its impacts on poverty, coverage of essential interventions, and a…	1	0
pubmed	6/22/20	10.1186/s13063-020-04499-5	32560745			Letter to the editor: efficacy of different methods of combination regimen administrations including dexamethasone, intravenous immunoglobulin, and interferon-beta to treat critically ill COVID-19 patients: a structured summary of a study protocol for a randomized controlled trial.	There is little information about Coronavirus Disease 2019 (COVID-19) management for critically ill patients. Most of these patients develop acute respiratory distress syndrome (ARDS) due to excessive inflammatory response and the ensuing cytokine storm. Anti-inflammatory drugs including corticosteroids can be used to effectively reduce the effect of this cytokine storm and lung damage. However, …	1	0
pubmed	6/23/20	10.1016/j.jamcollsurg.2020.06.006	32561446			Western Washington State COVID-19 Experience: Keys to Flattening the Curve and Effective Health System Response.	Washington State experienced the first major outbreak of COVID-19 in the United States and despite a significant number of cases, has seen a relatively low death rate per million population compared to other states with major outbreaks and has seen a substantial decrease in the projections for healthcare utilization, i.e. &quot;flattening the curve&quot;. This consensus report seeks to identify t…	1	0
pubmed	6/22/20	10.1140/epjp/s13360-020-00488-4	32562477			An improved mathematical prediction of the time evolution of the Covid-19 pandemic in Italy, with a Monte Carlo simulation and error analyses.	We present an improved mathematical analysis of the time evolution of the Covid-19 pandemic in Italy and a statistical error analyses of its evolution, including a Monte Carlo simulation with a very large number of runs to evaluate the uncertainties in its evolution. A previous analysis was based on the assumption that the number of nasopharyngeal swabs would be constant. However, the number of d…	1	1	0
pubmed	6/20/20	10.1016/S1473-3099(20)30471-0	32562601			Household secondary attack rate of COVID-19 and associated determinants in Guangzhou, China: a retrospective cohort study.	As of June 8, 2020, the global reported number of COVID-19 cases had reached more than 7 million with over 400 000 deaths. The household transmissibility of the causative pathogen, severe acute respiratory syndrome coronavirus 2 (SARS-CoV-2), remains unclear. We aimed to estimate the secondary attack rate of SARS-CoV-2 among household and non-household close contacts in Guangzhou, China, using a …	1	0
pubmed	6/20/20	10.1111/ijcp.13592	32563197			Telemedicine and the 2019 Coronavirus (SARS-CoV-2).	In 2020 during the CoronaVirus Disease19 (COVID19) pandemic caused by da SARS-CoV-2, the weakness of e-health (electronic health) (i.e. the lack of direct contact between physician and patient) may prove to be a strength, given the high contagiousness and relative lethality of the virus. In Italy the lack of preparation for supporting the patient load (shortage of personal protection devices, sho…	1	0
pubmed	6/24/20	10.1016/j.jamda.2020.05.044	32563752			COVID-19 Collaborative Model for an Academic Hospital and Long-Term Care Facilities.	The COVID-19 pandemic is devastating post-acute and long-term care (PA/LTC). As geriatricians practicing in PA/LTC and a regional academic medical center, we created this program for collaboration between academic medical centers and regional PA/LTC facilities. The mission of the Geriatric Engagement and Resource Integration in Post-Acute and Long-Term Care Facilities (GERI-PaL) program is to sup…	1	0
pubmed	6/23/20	10.1016/j.compchemeng.2020.106945	32565584			A simplified math approach to predict ICU beds and mortality rate for hospital emergency planning under Covid-19 pandemic.	The different stages of Covid-19 pandemic can be described by two key-variables: ICU patients and deaths in hospitals. We propose simple models that can be used by medical doctors and decision makers to predict the trends on both short-term and long-term horizons. Daily updates of the models with real data allow forecasting some key indicators for decision-making (an Excel file in the Supplementa…	1	1	0
pubmed	6/23/20	10.1016/j.chaos.2020.110015	32565625			Comparative analysis and forecasting of COVID-19 cases in various European countries with ARIMA, NARNN and LSTM approaches.	In this study, confirmed COVID-19 cases of Denmark, Belgium, Germany, France, United Kingdom, Finland, Switzerland and Turkey were modeled with Auto-Regressive Integrated Moving Average (ARIMA), Nonlinear Autoregression Neural Network (NARNN) and Long-Short Term Memory (LSTM) approaches. Six model performance metric were used to select the most accurate model (MSE, PSNR, RMSE, NRMSE, MAPE and SMA…	1	0
pubmed	6/22/20	10.12688/wellcomeopenres.15971.1	32566762			Waiting and Care in Pandemic Times Collection.	This editorial introduces a collection of research articles and reflections on what it means to wait during the time of the COVID-19 pandemic. Written from conditions of lockdown, this collection gathers together the initial thoughts of a group of interdisciplinary scholars in the humanities and social sciences who have been working on questions of waiting and care through a project called <i>Wai…	1	0
pubmed	6/22/20	10.3346/jkms.2020.35.e227	32567261			Epidemiological Characteristics and Forecast of COVID-19 Outbreak in the Republic of Kazakhstan.	Coronavirus disease 2019 (COVID-19) pandemic entered Kazakhstan on 13 March 2020 and quickly spread over its territory. This study aimed at reporting on the rates of COVID-19 in the country and at making prognoses on cases, deaths, and recoveries through predictive modeling. Also, we attempted to forecast the needs in professional workforce depending on implementation of quarantine measures. We c…	1	0
pubmed	6/22/20	10.1080/03007995.2020.1786680	32569488			The trajectory of COVID-19 scenario in Malaysia: facing the unprecedented.	<b> <i>Background:</i> </b> Like other affected countries around the globe, Malaysia is shocked by the Coronavirus disease 2019, which is also known as COVID-19.<b> <i>Aims:</i> </b> This commentary article discusses the COVID-19 scenario in Malaysia, particularly in relation to the sudden increase in the number of new cases related to an international mass gathering.<b> <i>Findings:</i> </b> Pro…	1	0
pubmed	6/23/20	10.1016/j.enfcli.2020.05.021	32571661			Factors related to SARS-CoV-2 infection in healthcare professionals in Spain. The SANICOVI project.	To describe the factors related to the situation of SARS-CoV-2 transmission identified by health professionals in Spain and to propose prevention strategies. Cross-sectional descriptive study. The population were healthcare professionals working in institutions caring for COVID-19 patients and also confirmed cases of SARS-CoV-2 infection. A questionnaire with sociodemographic, occupational and ep…	1	0
pubmed	6/23/20	10.1074/jbc.AC120.013449	32571880			Structural and functional conservation of the programmed -1 ribosomal frameshift signal of SARS coronavirus 2 (SARS-CoV-2).	About 17 years after the severe acute respiratory syndrome coronavirus (SARS-CoV) epidemic, the world is currently facing the COVID-19 pandemic caused by SARS coronavirus 2 (SARS-CoV-2). According to the most optimistic projections, it will take more than a year to develop a vaccine, so the best short-term strategy may lie in identifying virus-specific targets for small molecule-based interventio…	1	0
pubmed	6/24/20	10.1016/j.dib.2020.105854	32572378			Using the kalman filter with Arima for the COVID-19 pandemic dataset of Pakistan.	The current pandemic of the Novel Corona virus (COVID-19) has resulted in multifold challenges related to health, economy, and society, etc. for the entire world. Many mathematical epidemiological models have been tried for the available data of the COVID-19 pandemic with the core objective to observe the trend and trajectories of infected cases, recoveries, and deaths, etc. However, these models…	1	1	0
pubmed	6/24/20	10.1016/S2214-109X(20)30204-7	32573443			The experiences of health-care providers during the COVID-19 crisis in China: a qualitative study.	In the early stages of the outbreak of coronavirus disease 2019 (COVID-19) in Hubei, China, the local health-care system was overwhelmed. Physicians and nurses who had no infectious disease expertise were recruited to provide care to patients with COVID-19. To our knowledge, no studies on their experiences of combating COVID-19 have been published. We aimed to describe the experiences of these he…	1	0
pubmed	6/23/20	10.3389/fpubh.2020.00222	32574301			Approaches to Daily Monitoring of the SARS-CoV-2 Outbreak in Northern Italy.	Italy was the first European country affected by the Sars-Cov-2 pandemic, with the first autochthonous case identified on Feb 21st. Specific control measures restricting social contacts were introduced by the Italian government starting from the beginning of March. In the current study we analyzed public data from the four most affected Italian regions. We (i) estimated the time-varying reproduct…	1	0
pubmed	6/23/20	10.3389/fpubh.2020.00256	32574315			COVID-19 UK Lockdown Forecasts and R <sub> <i>0</i> </sub>.	<b>Introduction:</b> The first reported UK case of COVID-19 occurred on 30 January 2020. A lockdown from 24 March was partially relaxed on 10 May. One model to forecast disease spread depends on clinical parameters and transmission rates. Output includes the basic reproduction number <b>R</b><sub> <b>0</b> </sub> and the log growth rate <b>r</b> in the exponential phase. <b>Methods:</b> Office fo…	1	1	0
pubmed	6/23/20	10.3389/fmed.2020.00239	32574330			Official Data and Analytical Forecasts: Differences and Similarities Among Coronavirus Disease (COVID-19) Confirmed Cases and Deaths.		1	1	0
pubmed	6/24/20	10.1017/dmp.2020.217	32576332			Assessment of Countries' Preparedness and Lockdown Effectiveness in Confronting COVID-19.	To assess the risks in confronting the COVID-19 pandemic and the ongoing lockdown effectiveness in each of Italy, Germany, Spain, France, and the USA using China's lockdown model simulation, and cases forecast until the plateau phase. Quantitative and qualitative historical data analysis. Total Risk Assessment (TRA) evaluation tool was used to assess the pre-pandemic stage risks, pandemic thresho…	1	0
pubmed	6/24/20	10.1590/2317-1782/20192020144	32578694			The COVID-19 pandemic and the implementation of telehealth in speech-language and hearing therapy for patients at home: an experience report.	We present an experience report on the implementation of real-time telehealth in speech-language and hearing therapy for patients who were previously seen on an outpatient basis in a primary health care service. The Speech-Language Therapy (SLT) team was monitoring twenty-five users when the first cases of COVID-19 were notified in southern Brazil. Of these, it was judged that twelve patients req…	1	0
pubmed	6/24/20	10.1080/01459740.2020.1765168	32579045			Beyond the Linguistic/Medical Anthropology Divide: Retooling Anthropology to Face COVID-19.	Differing analytics and ethnographic practices impede conversations between linguistic and medical anthropologists. Here I juxtapose articles in this special issue that use diverse ethnographic sites to rethink anthropological concepts of health, disease, care, the body, language, and communication in the light of the 2020 COVID-19 pandemic. I track how anthropologists and their interlocutors env…	1	0
pubmed	6/24/20	10.1089/photob.2020.4882	32579049			Photobiomodulation: Shining Light on COVID-19.	<b> <i>Objective:</i> </b> To evaluate the hypothesis that light could reduce the lethality of COVID-19. <b> <i>Methods:</i> </b> Most models for projections of the spread and lethality of COVID-19 take into account the ambient temperature, neglecting light. Recent advances in understanding the mechanism of action of COVID-19 have shown that it causes a systemic infection that significantly affec…	1	0
reich				Auquan	https://covid19-infection-model.auquan.com/			1	1	1	1	1	0
reich				CAN-SEIR-CAN	https://covidactnow.org/			1	1	0
reich				Cobey lab - University of Chicago	https://github.com/cobeylab/covid_IL			1	1	0
reich				Columbia University	https://columbia.maps.arcgis.com/apps/webappviewer/index.html?id=ade6ba85450c4325a12a5b9c09ba796c			1	1	0
reich				Covid-19 Simulator Consortium	https://covid19sim.org/			1	1	0
reich				Discrete Dynamical Systems	https://dds-covid19.github.io/			1	1	0
reich				Epiforecasts	https://epiforecasts.io/			1	1	1	0
reich				ERDC-SEIR				1	1	0
reich				Georgia Institute of Technology	https://www.cc.gatech.edu/~badityap/covid.html			1	1	0
reich				Georgia Institute of Technology - Center for Health and Humanitarian Systems	https://github.com/pkeskinocak/COVID19GA			1	1	0
reich				GT-deepCOVID	https://cddep.org/covid-19/			1	1	1	1	1	0
reich				IHME	http://www.healthdata.org/covid/data-downloads			1	1	1	1	1	1		1
reich				Imperial College London - LMIC	https://www.imperial.ac.uk/mrc-global-infectious-disease-analysis/covid-19/covid-19-planning-tools/			1	1	1	1	1	1		1
reich				Imperial College London - Short Term Forecasts	https://mrc-ide.github.io/covid19-short-term-forecasts/index.html			1	1	1	1	0
reich				Institute for Disease Modeling	https://covid.idmod.org/#/Covasim			1	1	0
reich				Iowa State University and Peking University	https://yumouqiu.shinyapps.io/covid-predict/			1	1	0
reich				IowaState-STEM10	http://www.covid19dashboard.us/			1	1	0
reich				JHU-IDD-CovidSP	https://github.com/HopkinsIDD/COVIDScenarioPipeline			1	1	0
reich				LANL-Growthrate	https://covid-19.bsvgateway.org/			1	1	1	1	1	1		1
reich				London School of Hygiene and Tropical Medicine	https://www.medrxiv.org/content/10.1101/2020.03.24.20043018v2			1	1	0
reich				MIT - Covidanalytics - DELPHI	https://www.covidanalytics.io/Policy_evaluation_documentation			1	1	1	1	1	1		1
reich				Northeastern U - MOBS-GLEAM-COVID	https://covid19.gleamproject.org/			1	1	0
reich				Notre-Dame FRED	https://github.com/confunguido/covid19_ND_forecasting			1	1	0
reich				Oxford	https://comomodel.net/			1	1	0
reich				PSI	https://q.predsci.com/covid19/			1	1	1	1	1	0
reich				Quantori	https://www.medrxiv.org/content/10.1101/2020.05.17.20104901v1.full			1	1	0
reich				Reich Lab Ensemble	https://reichlab.io/			1	1	0
reich				Renku Lab	https://renkulab.shinyapps.io/COVID-19-Epidemic-Forecasting/			1	1	1	1	0
reich				STH	https://public.tableau.com/profile/covid19model#!/vizhome/COVID-19DeathProjections/USDeaths			1	1	0
reich				UCLA Machine Learning Lab	https://covid19.uclaml.org/			1	1	0
reich				UMass-Amherst				1	1	0
reich				University of Arizona	https://doi.org/10.1016/j.epidem.2016.10.002			1	1	0
reich				University of Massachusetts - Mechanistic Bayesian model	https://github.com/dsheldon/covid			1	1	0
reich				University of Texas-Austin	https://github.com/UT-Covid/USmortality			1	1	0
reich				UT-mobility	https://covid-19.tacc.utexas.edu/projections/			1	1	0
reich				Youyang Gu	https://covid19-projections.com/about/			1	1	1	1	1	1		1
